# Supplementary material for: N,N′-Bis(4-methyl­phenyl­sulfon­yl)­suberamide
Source: Acta Crystallogr Sect E Struct Rep Online. 2011 Jul 30;67(Pt 8):o2161. doi: 10.1107/S1600536811029783 (PMC3213597; doi:10.1107/S1600536811029783)
Supplement: Supplementary file 2 [file e-67-o2161-Isup2.hkl]

# 
# h,k,l, Fc-squared, Fo-squared, sigma(Fo-squared) and status flag 
# 
data_I
_shelx_title ' SS3 P21/C' 
_shelx_refln_list_code          4 
_shelx_F_calc_maximum      203.39 
_exptl_crystal_F_000       508.00 
_reflns_d_resolution_high  0.8300 
 
loop_ 
 _symmetry_equiv_pos_as_xyz 
 'x, y, z' 
 '-x, y+1/2, -z+1/2' 
 '-x, -y, -z' 
 'x, -y-1/2, z-1/2' 
 
_cell_length_a     8.0250 
_cell_length_b    15.8350 
_cell_length_c    10.1060 
_cell_angle_alpha  90.000 
_cell_angle_beta  112.310 
_cell_angle_gamma  90.000 
 
_shelx_F_squared_multiplier     1.000 
 
loop_ 
 _refln_index_h 
 _refln_index_k 
 _refln_index_l 
 _refln_F_squared_calc 
 _refln_F_squared_meas 
 _refln_F_squared_sigma 
 _refln_observed_status 
   2   0   0      599.25      656.46      6.95 o 
   3   0   0     1529.98     1514.99     11.40 o 
   4   0   0      633.79      633.78     20.54 o 
   5   0   0       36.52       32.22      7.06 o 
   6   0   0        0.53       -8.21     12.36 o 
   7   0   0       21.50       10.19     12.73 o 
   8   0   0        4.36        6.44     13.82 o 
   1   1   0      374.54      393.89     13.40 o 
   2   1   0      174.77      184.71      5.29 o 
   3   1   0      203.97      213.43      6.07 o 
   4   1   0      396.61      371.79      5.34 o 
   5   1   0      400.55      364.91     10.57 o 
   6   1   0      116.51      125.05      9.26 o 
   7   1   0       24.68       26.51      8.80 o 
   8   1   0       28.66       37.15     18.91 o 
   0   2   0      200.30      164.38      4.24 o 
   1   2   0     1098.08     1180.67      4.91 o 
   2   2   0        0.06        0.60      3.34 o 
   3   2   0      175.67      171.13      4.45 o 
   4   2   0      210.10      214.14      5.15 o 
   5   2   0      143.84      137.66      7.33 o 
   6   2   0       85.32       90.33      6.91 o 
   7   2   0        0.14       -2.41      6.03 o 
   8   2   0       10.82       -3.56      8.51 o 
   1   3   0     5420.42     5593.88     26.96 o 
   2   3   0     4256.34     4335.94     11.84 o 
   3   3   0        6.88       11.26      4.60 o 
   4   3   0       16.52       14.82      3.93 o 
   5   3   0       24.03       20.79      4.90 o 
   6   3   0        5.25        4.40      5.97 o 
   7   3   0       40.60       40.23      6.37 o 
   8   3   0       43.98       32.28      9.76 o 
   0   4   0     1090.58     1097.20     13.19 o 
   1   4   0      157.08      123.06      4.23 o 
   2   4   0      876.15      813.85      7.25 o 
   3   4   0     3401.38     3439.11     11.90 o 
   4   4   0      238.63      240.49      8.28 o 
   5   4   0       19.67       19.66      5.86 o 
   6   4   0       13.43        9.72      8.34 o 
   7   4   0        7.78        3.60     14.19 o 
   8   4   0        1.27       -9.53     12.18 o 
   1   5   0     3389.83     3457.29     14.41 o 
   2   5   0     7803.50     8185.12     32.54 o 
   3   5   0     4734.88     4817.74     22.69 o 
   4   5   0       35.48       39.74      4.81 o 
   5   5   0        5.19        7.72      8.00 o 
   6   5   0       86.26       81.50      9.83 o 
   7   5   0      160.79      159.67     16.22 o 
   8   5   0       15.87       27.90     15.98 o 
   0   6   0      171.21      180.86      5.87 o 
   1   6   0      102.62      141.12      5.02 o 
   2   6   0      633.53      668.28      6.25 o 
   3   6   0       76.35       71.62      5.18 o 
   4   6   0       21.40       20.65      5.73 o 
   5   6   0        0.08        2.33      6.50 o 
   6   6   0        9.85        7.36      6.88 o 
   7   6   0       14.59       33.36     12.73 o 
   8   6   0        0.03        4.11      8.73 o 
   1   7   0      491.26      506.26      4.21 o 
   2   7   0        6.22        6.29      3.46 o 
   3   7   0       16.78       12.09      4.71 o 
   4   7   0      299.12      314.54      8.69 o 
   5   7   0      309.44      312.23      9.49 o 
   6   7   0       89.61       98.84     13.41 o 
   7   7   0        0.13       10.81     13.11 o 
   8   7   0        4.95       11.29     20.50 o 
   0   8   0     2741.49     2729.38     26.48 o 
   1   8   0     1181.10     1101.82      6.06 o 
   2   8   0      294.44      311.88      6.29 o 
   3   8   0        0.13        0.27      5.66 o 
   4   8   0        0.03        2.58      6.22 o 
   5   8   0       62.69       46.33      7.13 o 
   6   8   0       43.61       38.33     12.46 o 
   7   8   0        1.85        1.18     12.77 o 
   8   8   0        0.09        6.76      9.65 o 
   1   9   0       62.77       72.05      4.42 o 
   2   9   0      126.98      136.14      6.38 o 
   3   9   0      548.59      554.56     10.30 o 
   4   9   0      592.78      605.92     11.27 o 
   5   9   0       60.73       50.40      7.45 o 
   6   9   0      126.41      127.52     14.34 o 
   7   9   0        1.98      -11.88     11.88 o 
   0  10   0     1460.51     1433.03     20.58 o 
   1  10   0      791.65      773.23     10.34 o 
   2  10   0       81.16       71.42      6.18 o 
   3  10   0      102.81      109.38      7.51 o 
   4  10   0        6.59        4.47      6.75 o 
   5  10   0       11.09       20.66     11.61 o 
   6  10   0        0.03       10.86     12.69 o 
   7  10   0        0.86      -13.14     13.14 o 
   1  11   0       33.81       36.50      7.27 o 
   2  11   0      181.66      148.52     24.48 o 
   3  11   0      114.61      110.65      7.80 o 
   4  11   0       18.59       10.67      6.72 o 
   5  11   0        2.42       23.72     12.61 o 
   6  11   0        8.11       20.38     12.41 o 
   7  11   0        1.22      -10.46     13.06 o 
   0  12   0        0.34        0.39     10.34 o 
   1  12   0      187.05      195.90      9.27 o 
   2  12   0      689.68      651.67     18.36 o 
   3  12   0       45.13       36.00      7.12 o 
   4  12   0        0.32        2.47     14.32 o 
   5  12   0        5.06       19.36     11.69 o 
   6  12   0        2.93       10.53     13.98 o 
   1  13   0        5.20       11.47      7.80 o 
   2  13   0        7.94        3.69     10.55 o 
   3  13   0       51.57       59.22      7.74 o 
   4  13   0        8.46       -5.37     11.05 o 
   5  13   0       46.96       55.25     14.17 o 
   6  13   0       52.04       52.19     13.48 o 
   0  14   0       33.99       48.99     12.01 o 
   1  14   0      309.34      305.19     10.80 o 
   2  14   0       97.95      105.51     12.74 o 
   3  14   0       78.63      100.76     11.90 o 
   4  14   0       56.93       42.84     13.32 o 
   5  14   0        5.58        2.51     12.68 o 
   6  14   0       20.02       30.59     15.36 o 
   1  15   0      155.60      169.50      9.82 o 
   2  15   0       61.79       72.13     13.30 o 
   3  15   0        6.90       13.17     12.35 o 
   4  15   0        2.20      -13.02     13.02 o 
   5  15   0        0.29       21.23     12.00 o 
   0  16   0       30.91       43.51     12.17 o 
   1  16   0       80.57       81.16      8.89 o 
   2  16   0       22.13       28.18     12.95 o 
   3  16   0        0.67        5.32     13.46 o 
   4  16   0        0.17        2.54     13.67 o 
   1  17   0       73.17       60.28      9.33 o 
   2  17   0       15.63        7.40     11.18 o 
   3  17   0       12.74        1.57     12.26 o 
   4  17   0       70.62      100.43     15.05 o 
   0  18   0       14.64       28.18     12.22 o 
   1  18   0        6.05        0.00     13.29 o 
   2  18   0       24.23       48.65     13.20 o 
  -9   1   1        3.85       -1.12     18.22 o 
  -8   1   1       44.59       33.72     10.03 o 
  -7   1   1      225.76      212.03     10.53 o 
  -6   1   1      111.28      100.53      8.70 o 
  -5   1   1      110.46      114.30      5.01 o 
  -4   1   1      223.27      207.64      3.74 o 
  -3   1   1       46.63       50.83      3.82 o 
  -2   1   1     5956.05     6075.63     11.77 o 
  -1   1   1       22.95       25.41      7.69 o 
   1   1   1      185.69      224.28      3.83 o 
   2   1   1      769.73      768.72      7.60 o 
   3   1   1      103.85       94.02      4.83 o 
   4   1   1        0.56        4.60      4.23 o 
   5   1   1       66.83       74.08      5.29 o 
   6   1   1       97.79       95.48      6.93 o 
   7   1   1       51.77       49.18      7.36 o 
   8   1   1       28.98       36.66      9.83 o 
  -9   2   1        3.94        8.75     10.18 o 
  -8   2   1       14.43       -2.03      9.61 o 
  -7   2   1        0.62       -5.60     10.26 o 
  -6   2   1       38.09       40.72      7.52 o 
  -5   2   1       14.60       25.80      4.55 o 
  -4   2   1       19.24       23.56      2.05 o 
  -3   2   1      522.57      462.85      7.66 o 
  -2   2   1    23038.94    22718.02     91.37 o 
  -1   2   1     3092.85     3137.11     12.43 o 
   0   2   1     3113.33     3166.15     14.14 o 
   1   2   1    14514.84    14868.05    144.24 o 
   2   2   1       42.77       50.25      4.92 o 
   3   2   1      307.16      340.59      7.31 o 
   4   2   1      273.49      272.91      7.99 o 
   5   2   1        0.06       -3.10      5.42 o 
   6   2   1        2.49        7.58      6.42 o 
   7   2   1        8.13        7.48      6.27 o 
   8   2   1        3.31       -6.10      8.62 o 
  -9   3   1       20.71       28.74     14.07 o 
  -8   3   1       59.73       66.53     14.77 o 
  -7   3   1       97.70       98.86      9.28 o 
  -6   3   1       93.57       92.10      8.03 o 
  -5   3   1      123.61      132.39      5.36 o 
  -4   3   1       79.76      102.09      4.96 o 
  -3   3   1      235.86      231.78      4.15 o 
  -2   3   1     6851.70     6878.39     37.27 o 
  -1   3   1      162.68      196.41      7.05 o 
   0   3   1     1179.93     1216.48      7.22 o 
   1   3   1    13362.33    14160.08    101.21 o 
   2   3   1      813.77      793.32     11.85 o 
   3   3   1      661.93      622.07      8.92 o 
   4   3   1      199.01      212.03      7.72 o 
   5   3   1        1.96        5.32      4.93 o 
   6   3   1       34.32       42.10      9.02 o 
   7   3   1       26.15       23.20      6.61 o 
   8   3   1       75.07       66.95     15.34 o 
  -9   4   1        0.37       15.39     16.20 o 
  -8   4   1        2.50       14.62     14.63 o 
  -7   4   1        8.57       -7.72     11.06 o 
  -6   4   1        2.15        3.64      6.35 o 
  -5   4   1      179.38      176.47      7.03 o 
  -4   4   1       54.08       49.82      3.75 o 
  -3   4   1      954.34      979.69      9.21 o 
  -2   4   1      325.98      315.06      3.41 o 
  -1   4   1      177.64      178.47      3.08 o 
   0   4   1     1695.54     1731.75     19.12 o 
   1   4   1      361.29      328.94     12.06 o 
   2   4   1      471.98      478.28      9.84 o 
   3   4   1       29.45       26.77      4.98 o 
   4   4   1       33.99       32.44      7.28 o 
   5   4   1       16.97       23.84      8.35 o 
   6   4   1        2.94        8.42      7.75 o 
   7   4   1       11.23        5.72     14.04 o 
   8   4   1        0.01        2.75     14.41 o 
  -8   5   1       10.40       15.58     11.03 o 
  -7   5   1        5.33       -4.02     12.18 o 
  -6   5   1        1.77        7.55     11.77 o 
  -5   5   1       41.40       37.27      6.11 o 
  -4   5   1      543.53      601.02     12.91 o 
  -3   5   1      448.52      405.68      3.53 o 
  -2   5   1      699.23      732.25      5.16 o 
  -1   5   1      155.72      179.32      3.35 o 
   0   5   1      417.29      408.83      5.35 o 
   1   5   1        0.20       -1.86      3.44 o 
   2   5   1      559.59      601.39     10.69 o 
   3   5   1     1273.08     1326.53     12.25 o 
   4   5   1       15.75       22.86      6.25 o 
   5   5   1       11.16        6.38      8.60 o 
   6   5   1        0.53        4.33      9.54 o 
   7   5   1       33.19       31.43      8.43 o 
   8   5   1       17.45       24.42     15.72 o 
  -8   6   1        9.77       15.07      9.22 o 
  -7   6   1       27.06       23.41     12.18 o 
  -6   6   1       28.79       22.77     11.90 o 
  -5   6   1      614.96      621.31     10.57 o 
  -4   6   1      489.81      468.54      6.20 o 
  -3   6   1      380.78      376.34      4.45 o 
  -2   6   1     2011.31     2080.19     15.26 o 
  -1   6   1      514.00      478.76      4.65 o 
   0   6   1      360.19      313.45      4.54 o 
   1   6   1       78.04       52.84      4.42 o 
   2   6   1      141.03      128.80      4.74 o 
   3   6   1       11.08       10.27      4.36 o 
   4   6   1       85.54       87.24      7.09 o 
   5   6   1        2.23        8.04      9.55 o 
   6   6   1       87.43       97.21     11.14 o 
   7   6   1        0.59       -5.43     11.69 o 
   8   6   1        5.30        3.49     10.02 o 
  -8   7   1       19.62       32.71     17.08 o 
  -7   7   1        5.40        7.23     13.04 o 
  -6   7   1       59.85       56.12     12.38 o 
  -5   7   1      714.39      713.78     18.85 o 
  -4   7   1      402.82      412.67      8.59 o 
  -3   7   1      368.05      356.67      5.80 o 
  -2   7   1      553.14      538.11      5.29 o 
  -1   7   1      623.38      670.54      8.14 o 
   0   7   1      828.29      875.59     10.06 o 
   1   7   1     3053.33     3310.73     15.86 o 
   2   7   1      972.17      993.97      9.25 o 
   3   7   1      445.57      462.90      9.20 o 
   4   7   1      525.63      550.47     10.62 o 
   5   7   1      136.14      139.04      8.29 o 
   6   7   1       30.87       46.93      7.49 o 
   7   7   1       21.08       17.71     12.02 o 
  -8   8   1        7.71       10.17     10.78 o 
  -7   8   1        3.01        2.37     13.88 o 
  -6   8   1      105.60       87.80     12.67 o 
  -5   8   1       11.44       20.20     11.47 o 
  -4   8   1      130.66      120.53      7.57 o 
  -3   8   1        1.37       -0.83      3.54 o 
  -2   8   1       91.07       91.47      3.63 o 
  -1   8   1      647.40      671.25      8.22 o 
   0   8   1      650.52      664.43      7.69 o 
   1   8   1      210.00      193.52      5.52 o 
   2   8   1      102.85       91.22      6.22 o 
   3   8   1        2.13        5.03      6.14 o 
   4   8   1       52.58       44.56      7.04 o 
   5   8   1      264.78      252.15     10.83 o 
   6   8   1        0.28       10.34     12.61 o 
   7   8   1       15.88       24.19     12.93 o 
  -8   9   1       14.55       -1.00     12.64 o 
  -7   9   1        4.35        3.42     12.11 o 
  -6   9   1       21.13        2.53     11.84 o 
  -5   9   1        0.01       -0.88     11.04 o 
  -4   9   1      245.65      233.72      8.14 o 
  -3   9   1       11.14       14.85      5.72 o 
  -2   9   1      234.46      231.10      5.12 o 
  -1   9   1      366.86      365.27      4.73 o 
   0   9   1      944.74     1016.52      9.60 o 
   1   9   1        9.49        4.82      6.19 o 
   2   9   1        1.46       -2.09      5.97 o 
   3   9   1       18.36        9.48      6.65 o 
   4   9   1      284.14      297.32      9.63 o 
   5   9   1        8.04        5.23      6.92 o 
   6   9   1       17.18       17.84     12.20 o 
   7   9   1        0.28      -12.83     12.87 o 
  -7  10   1        1.38        2.19     13.33 o 
  -6  10   1        6.57       -6.97     11.84 o 
  -5  10   1       15.69        2.38     10.91 o 
  -4  10   1      342.98      352.69     15.70 o 
  -3  10   1      525.36      504.34      9.96 o 
  -2  10   1      338.44      326.60      8.40 o 
  -1  10   1      480.46      461.45      7.76 o 
   0  10   1      288.93      272.78      5.72 o 
   1  10   1      123.09      125.68      7.60 o 
   2  10   1        9.58       11.18      6.58 o 
   3  10   1      245.61      234.64      8.74 o 
   4  10   1        2.05        8.26      7.08 o 
   5  10   1        0.18        7.95     17.09 o 
   6  10   1       11.32       23.86     12.72 o 
   7  10   1        3.62       -6.85     12.95 o 
  -7  11   1       56.12       63.23     13.47 o 
  -6  11   1       92.85       97.37     14.59 o 
  -5  11   1      122.41      121.58     13.71 o 
  -4  11   1        1.79        7.45     11.26 o 
  -3  11   1        4.02       -1.12      6.60 o 
  -2  11   1        5.70        1.43      4.82 o 
  -1  11   1        4.92        5.22      7.08 o 
   0  11   1      131.60      130.36      8.00 o 
   1  11   1      135.39      137.55      8.19 o 
   2  11   1       85.76       95.19      8.00 o 
   3  11   1        9.70       10.31      7.16 o 
   4  11   1       78.14      100.11     14.19 o 
   5  11   1       60.69       74.27     11.63 o 
   6  11   1       55.70       83.91     14.32 o 
  -7  12   1        1.22        9.48     15.26 o 
  -6  12   1        1.65      -12.46     12.46 o 
  -5  12   1        1.48      -11.98     12.82 o 
  -4  12   1        3.55       15.36     11.53 o 
  -3  12   1       87.40       84.48      7.89 o 
  -2  12   1      238.80      251.44     14.42 o 
  -1  12   1      772.48      780.56     13.14 o 
   0  12   1      603.45      610.48     11.91 o 
   1  12   1      126.22      134.15      8.54 o 
   2  12   1      628.21      626.91     12.37 o 
   3  12   1        7.14        6.69      6.93 o 
   4  12   1       21.03       24.02      7.74 o 
   5  12   1       32.59       38.47     12.07 o 
   6  12   1       21.53       49.45     12.53 o 
  -6  13   1        0.02       -8.91     13.24 o 
  -5  13   1        0.01      -12.40     12.65 o 
  -4  13   1        2.16       11.45     12.51 o 
  -3  13   1        9.96       11.18     11.94 o 
  -2  13   1       91.22       96.78     12.64 o 
  -1  13   1        0.63       -5.01     12.61 o 
   0  13   1       26.18       24.15      8.12 o 
   1  13   1      170.33      183.56     20.24 o 
   2  13   1        8.45       14.77      7.07 o 
   3  13   1        1.18       -2.03      7.42 o 
   4  13   1        5.78        4.08      7.30 o 
   5  13   1        0.46       10.29     13.91 o 
   6  13   1        4.14       36.50     15.00 o 
  -6  14   1        1.77       -5.99     14.48 o 
  -5  14   1        6.00      -11.79     11.79 o 
  -4  14   1       23.18       36.15     13.49 o 
  -3  14   1       30.20       10.36     12.26 o 
  -2  14   1       14.20       11.04     11.78 o 
  -1  14   1      508.18      523.36     30.26 o 
   0  14   1      267.89      277.81     10.49 o 
   1  14   1       66.51       66.31     13.38 o 
   2  14   1        1.17        9.15      7.32 o 
   3  14   1        0.15        1.82      7.79 o 
   4  14   1       14.33        5.57     10.64 o 
   5  14   1        0.67       15.73     11.44 o 
  -5  15   1       37.74       19.01     12.28 o 
  -4  15   1       67.99       61.45     14.50 o 
  -3  15   1       20.79       23.28     12.11 o 
  -2  15   1        0.58        1.90     11.43 o 
  -1  15   1      161.47      131.56      9.40 o 
   0  15   1        0.33       -1.02      7.68 o 
   1  15   1        0.35        7.93      8.22 o 
   2  15   1        2.69        4.40     14.73 o 
   3  15   1       39.82       57.61     14.28 o 
   4  15   1       71.20      116.52     14.62 o 
   5  15   1       47.63       94.62     15.28 o 
  -5  16   1        3.26       18.14     12.98 o 
  -4  16   1       33.67       13.06     14.36 o 
  -3  16   1      124.64      158.72     15.47 o 
  -2  16   1       22.31       29.25     11.95 o 
  -1  16   1       22.29       34.96      8.49 o 
   0  16   1       30.48       18.57      8.67 o 
   1  16   1       54.47       44.54      8.78 o 
   2  16   1       89.64      112.44      9.76 o 
   3  16   1       13.58       33.06     22.55 o 
   4  16   1        2.24       18.02     14.27 o 
  -4  17   1       27.85        3.85     13.02 o 
  -3  17   1       59.17       74.43     15.46 o 
  -2  17   1        3.49        0.32     12.00 o 
  -1  17   1        2.04        2.09      7.76 o 
   0  17   1        0.07        8.50      8.30 o 
   1  17   1        0.08       11.04     12.00 o 
   2  17   1       45.00       41.61      8.85 o 
   3  17   1       26.50       16.04     13.82 o 
  -3  18   1       58.35       43.61     15.44 o 
  -2  18   1        0.75       14.65     13.18 o 
  -1  18   1        3.31       10.44      9.23 o 
   0  18   1        8.21       13.55      8.97 o 
   1  18   1        8.97       -7.45     12.07 o 
   2  18   1       10.94        7.03      9.16 o 
   0  19   1        2.72       13.90     25.90 o 
  -9   0   2        0.07      -13.82     15.21 o 
  -8   0   2        4.98        6.97     11.70 o 
  -7   0   2       46.69       51.69     13.31 o 
  -6   0   2       23.69        0.21     11.57 o 
  -5   0   2      110.63      111.55     10.13 o 
  -4   0   2      336.46      338.60     10.87 o 
  -3   0   2       90.20       77.22      3.25 o 
  -2   0   2     2586.63     2556.11     15.16 o 
  -1   0   2    41366.91    40625.67    460.45 o 
   0   0   2      243.33      209.87      5.44 o 
   1   0   2      576.41      522.09     10.01 o 
   2   0   2        0.30       -3.60      4.82 o 
   3   0   2       49.33       52.18      5.36 o 
   4   0   2        7.27       -3.93      6.25 o 
   5   0   2       65.74       62.92      9.21 o 
   6   0   2       11.99       10.52     10.21 o 
   7   0   2       73.76       59.19     14.06 o 
   8   0   2       17.96       14.12     15.31 o 
  -9   1   2       14.20       -4.51     11.08 o 
  -8   1   2       39.49       39.52     10.08 o 
  -7   1   2      368.13      358.88     12.47 o 
  -6   1   2      608.58      567.70     11.97 o 
  -5   1   2       58.64       60.78      7.00 o 
  -4   1   2      600.07      636.85      9.38 o 
  -3   1   2     1130.45     1191.62     11.92 o 
  -2   1   2      115.64      101.90      4.03 o 
  -1   1   2      432.40      379.32      7.30 o 
   0   1   2      260.90      284.42      6.52 o 
   1   1   2      937.42      977.02     12.32 o 
   2   1   2     2553.08     2431.52     11.37 o 
   3   1   2      331.99      349.76      6.54 o 
   4   1   2        0.62        1.50      4.46 o 
   5   1   2       17.55       23.76      5.43 o 
   6   1   2       32.61       51.34      6.70 o 
   7   1   2       63.00       60.86     13.12 o 
   8   1   2       18.88       -5.52     10.72 o 
  -9   2   2        2.14        4.09     12.74 o 
  -8   2   2        4.21        7.11      8.99 o 
  -7   2   2       24.82       22.69      8.52 o 
  -6   2   2       11.02       11.82      8.03 o 
  -5   2   2      174.51      185.52      7.93 o 
  -4   2   2       23.64       22.13      2.97 o 
  -3   2   2       48.76       56.10      2.77 o 
  -2   2   2      147.76      152.82      6.31 o 
  -1   2   2       15.93        9.40      2.75 o 
   0   2   2     1043.01     1035.27      8.94 o 
   1   2   2       74.80       73.43      3.69 o 
   2   2   2      186.99      190.90      4.77 o 
   3   2   2      249.62      257.09      6.10 o 
   4   2   2      161.85      171.04      6.43 o 
   5   2   2        1.13        0.27      6.32 o 
   6   2   2       31.05       31.34      6.44 o 
   7   2   2        7.45       -0.66      7.28 o 
   8   2   2       29.55       33.37     13.13 o 
  -9   3   2       55.43       66.69     14.90 o 
  -8   3   2       11.18       27.35     12.91 o 
  -7   3   2        1.00        2.89     12.17 o 
  -6   3   2       24.74       32.11      6.80 o 
  -5   3   2        1.14        3.05      4.03 o 
  -4   3   2       85.09      101.27      3.64 o 
  -3   3   2      263.09      270.42      3.58 o 
  -2   3   2      237.90      197.97      7.24 o 
  -1   3   2      312.68      356.49      5.91 o 
   0   3   2      626.56      604.42      4.84 o 
   1   3   2     1048.34     1004.76     19.76 o 
   2   3   2      343.06      417.39     10.82 o 
   3   3   2       66.99       65.82      7.49 o 
   4   3   2       51.44       52.38      6.64 o 
   5   3   2       91.00       98.40      8.18 o 
   6   3   2      174.60      180.35      8.29 o 
   7   3   2       26.34       14.88      7.04 o 
   8   3   2        3.19       30.21     11.78 o 
  -9   4   2        1.56        1.96     14.01 o 
  -8   4   2        7.52       22.33     13.24 o 
  -7   4   2        0.08        3.14     11.23 o 
  -6   4   2      186.97      190.34      8.05 o 
  -5   4   2     1164.63     1098.42     18.35 o 
  -4   4   2     6090.31     5950.79     15.32 o 
  -3   4   2      106.60       94.53      3.57 o 
  -2   4   2        1.50        5.35      2.09 o 
  -1   4   2     1639.21     1585.77     10.25 o 
   0   4   2      730.29      683.67      6.56 o 
   1   4   2       88.56      101.42      4.68 o 
   2   4   2       37.91       69.57      5.02 o 
   3   4   2       59.53       64.87      8.88 o 
   4   4   2        0.78       -0.53      9.50 o 
   5   4   2        4.69       19.14     10.26 o 
   6   4   2        2.00       10.08      9.05 o 
   7   4   2       15.18       -8.08      8.08 o 
   8   4   2       27.77       93.46     29.07 o 
  -9   5   2        1.57      -10.45     10.45 o 
  -8   5   2       60.03       49.95     10.22 o 
  -7   5   2       87.41      113.44      9.61 o 
  -6   5   2       36.61       43.53     12.20 o 
  -5   5   2       78.21       66.91      6.16 o 
  -4   5   2     1285.25     1201.82     11.44 o 
  -3   5   2     1089.61     1211.71      8.48 o 
  -2   5   2        7.44       11.28      2.95 o 
  -1   5   2     1856.24     1950.78     16.27 o 
   0   5   2     2221.13     2201.51     19.45 o 
   1   5   2      954.95     1031.46      9.48 o 
   2   5   2     1554.57     1644.08     12.77 o 
   3   5   2        0.24       -1.33      5.53 o 
   4   5   2      317.53      303.28     13.16 o 
   5   5   2      211.93      190.56     12.10 o 
   6   5   2      172.50      180.98     12.55 o 
   7   5   2       13.04        7.60      7.88 o 
  -8   6   2        3.53       -9.50      9.50 o 
  -7   6   2       34.02       39.23      9.12 o 
  -6   6   2      183.57      171.33     13.90 o 
  -5   6   2      127.22      138.42      6.87 o 
  -4   6   2        3.08        3.49      3.24 o 
  -3   6   2        1.31        3.86      3.29 o 
  -2   6   2      754.27      833.98      8.08 o 
  -1   6   2       27.06       20.09      2.92 o 
   0   6   2     1396.45     1464.56      9.16 o 
   1   6   2     2886.40     3161.95     13.80 o 
   2   6   2       36.34       27.05      5.82 o 
   3   6   2       62.85       50.25      5.93 o 
   4   6   2      328.05      308.32     28.78 o 
   5   6   2      193.71      182.70      8.77 o 
   6   6   2       45.00       44.51      9.39 o 
   7   6   2        5.25        7.72      9.00 o 
  -8   7   2        0.89       -9.88      9.88 o 
  -7   7   2       55.26       27.70     13.27 o 
  -6   7   2      204.13      197.46     14.44 o 
  -5   7   2      128.39      118.13     12.31 o 
  -4   7   2        1.60        8.03      9.63 o 
  -3   7   2       98.33      109.43      4.51 o 
  -2   7   2      941.66      963.78     10.24 o 
  -1   7   2       31.80       44.27      3.68 o 
   0   7   2      746.49      846.62      8.80 o 
   1   7   2      197.56      218.22      5.70 o 
   2   7   2      109.89      106.37      6.33 o 
   3   7   2        9.89       10.60      7.45 o 
   4   7   2       51.66       55.18      7.66 o 
   5   7   2       69.24       59.23      7.80 o 
   6   7   2        7.26       16.79      7.51 o 
   7   7   2        0.39       -1.29      6.83 o 
  -8   8   2        5.55       19.01      8.87 o 
  -7   8   2       80.91       70.92     13.23 o 
  -6   8   2      115.56      103.29     13.08 o 
  -5   8   2       40.95       46.86     12.08 o 
  -4   8   2      149.26      136.14     11.90 o 
  -3   8   2      878.76      872.59     28.80 o 
  -2   8   2      770.13      713.35      9.48 o 
  -1   8   2      283.05      278.13      4.70 o 
   0   8   2       46.44       54.30      5.50 o 
   1   8   2        0.16        0.57      5.51 o 
   2   8   2       61.10       67.07      6.37 o 
   3   8   2       70.33       56.41     13.01 o 
   4   8   2      160.70      155.09      8.74 o 
   5   8   2       23.99       24.48      7.27 o 
   6   8   2        2.21       42.65     22.21 o 
   7   8   2        6.72       16.91     13.42 o 
  -8   9   2       34.63       55.38     15.75 o 
  -7   9   2      261.54      263.55     17.49 o 
  -6   9   2       16.22       29.44     11.73 o 
  -5   9   2        6.02       18.21     12.56 o 
  -4   9   2       29.39       26.06     11.21 o 
  -3   9   2        2.51        3.62      5.35 o 
  -2   9   2       33.77       38.68      5.65 o 
  -1   9   2       74.32       76.21      4.00 o 
   0   9   2      190.64      204.95      6.59 o 
   1   9   2      428.62      411.82      7.43 o 
   2   9   2     1082.14     1069.43     24.66 o 
   3   9   2     1144.73     1125.20     14.26 o 
   4   9   2       44.69       37.30      7.22 o 
   5   9   2       47.00       54.79      8.59 o 
   6   9   2        4.50       -8.30      8.30 o 
   7   9   2       25.80       16.37     13.76 o 
  -8  10   2        0.00        4.94     14.99 o 
  -7  10   2        3.47        4.85     12.18 o 
  -6  10   2        7.86       16.17     12.91 o 
  -5  10   2        0.32        8.61     12.09 o 
  -4  10   2       90.78       96.06     12.95 o 
  -3  10   2      700.23      710.91     18.08 o 
  -2  10   2      876.43      842.31     10.79 o 
  -1  10   2      570.44      578.82      7.66 o 
   0  10   2      277.62      285.85     14.49 o 
   1  10   2        3.25        0.42      6.42 o 
   2  10   2      109.12      115.12     15.35 o 
   3  10   2      174.99      180.05      8.62 o 
   4  10   2        9.71       12.70     15.60 o 
   5  10   2       45.16       16.67     10.99 o 
   6  10   2       17.68       27.97      9.18 o 
  -7  11   2       13.27       12.75     14.11 o 
  -6  11   2        3.72       14.22     12.43 o 
  -5  11   2       15.53       15.06     12.12 o 
  -4  11   2       34.71       27.70     11.49 o 
  -3  11   2       49.93       29.98     11.85 o 
  -2  11   2      424.35      415.18     15.91 o 
  -1  11   2      516.71      489.91     10.50 o 
   0  11   2       56.60       47.66      5.12 o 
   1  11   2        0.72       -5.62      6.74 o 
   2  11   2      886.74      890.42     22.08 o 
   3  11   2        7.36       -6.28      7.08 o 
   4  11   2        4.68        4.80      7.37 o 
   5  11   2        3.39       25.39     21.43 o 
   6  11   2        3.44       11.26     12.62 o 
  -7  12   2        4.20        9.00     15.01 o 
  -6  12   2        7.24       16.22     14.26 o 
  -5  12   2        8.86       11.20     12.55 o 
  -4  12   2       13.54       17.92     12.48 o 
  -3  12   2      513.96      505.87     17.74 o 
  -2  12   2      240.87      238.42     14.68 o 
  -1  12   2        5.18        5.43      8.39 o 
   0  12   2       16.64        8.69      7.08 o 
   1  12   2      107.03       85.82      8.07 o 
   2  12   2        9.07       14.15      9.30 o 
   3  12   2        0.11       -5.27      7.38 o 
   4  12   2        3.61       14.82      7.76 o 
   5  12   2        1.50       -6.94      8.01 o 
   6  12   2        0.00        4.38     12.44 o 
  -6  13   2       29.04       41.43     14.63 o 
  -5  13   2       73.18       76.94     14.80 o 
  -4  13   2       89.47       84.28     13.71 o 
  -3  13   2       38.47       25.97     11.90 o 
  -2  13   2      246.57      244.45     14.90 o 
  -1  13   2      160.84      165.90      8.89 o 
   0  13   2      262.81      286.11      9.90 o 
   1  13   2        0.08        4.42      7.42 o 
   2  13   2        1.59        6.31      7.13 o 
   3  13   2        7.67       -1.20      7.12 o 
   4  13   2      101.86      104.14     27.71 o 
   5  13   2      129.76      175.86     22.25 o 
  -6  14   2       13.06        7.50     13.87 o 
  -5  14   2       54.77       77.95     15.44 o 
  -4  14   2       29.48       24.12     13.67 o 
  -3  14   2        0.88        3.29     12.28 o 
  -2  14   2       60.81       70.49     13.23 o 
  -1  14   2      111.93       93.63      8.55 o 
   0  14   2      812.40      790.94     14.19 o 
   1  14   2      243.62      242.11     10.03 o 
   2  14   2       36.17       26.51      8.91 o 
   3  14   2       14.62       -2.86      8.25 o 
   4  14   2       54.73       56.59      8.14 o 
   5  14   2       32.78       46.80     13.14 o 
  -5  15   2       25.19       25.70     15.15 o 
  -4  15   2       45.24       50.48     14.07 o 
  -3  15   2       62.68       67.84     13.39 o 
  -2  15   2       27.42       37.81     12.97 o 
  -1  15   2      107.31      117.23      8.68 o 
   0  15   2       44.57       52.35     13.27 o 
   1  15   2        6.39        3.50      9.76 o 
   2  15   2       27.04       28.64     13.98 o 
   3  15   2       52.24       37.74      8.92 o 
   4  15   2        2.25       37.69      9.52 o 
  -5  16   2        1.60       -9.61     14.89 o 
  -4  16   2       39.61       55.63     13.28 o 
  -3  16   2      134.25      118.07     16.01 o 
  -2  16   2      131.31      141.84     14.63 o 
  -1  16   2       45.43       55.57     14.19 o 
   0  16   2        3.85        3.27      8.10 o 
   1  16   2       24.28        0.62     10.87 o 
   2  16   2        0.17        5.53     12.99 o 
   3  16   2       20.15       20.01      9.07 o 
   4  16   2       31.35       70.40     14.60 o 
  -4  17   2        4.85       14.31     15.08 o 
  -3  17   2        0.98      -10.90     13.00 o 
  -2  17   2       22.66       18.59     13.28 o 
  -1  17   2        0.23        7.71      8.44 o 
   0  17   2       49.08       56.43      9.31 o 
   1  17   2       24.36       46.30     12.92 o 
   2  17   2       28.00       38.65      9.04 o 
   3  17   2       67.35       87.66      9.82 o 
  -3  18   2      107.17      124.07     14.41 o 
  -2  18   2       55.83       61.61     14.10 o 
  -1  18   2       14.62        0.79      8.32 o 
   0  18   2        0.20       -8.70      8.70 o 
   1  18   2        2.65       -9.10      9.10 o 
  -9   1   3       15.31       20.15      9.49 o 
  -8   1   3      142.09      132.81      9.76 o 
  -7   1   3       27.25       24.04     10.84 o 
  -6   1   3       30.86       24.57      7.70 o 
  -5   1   3       11.63       11.20      6.31 o 
  -4   1   3       52.53       57.53      2.27 o 
  -3   1   3     1294.15     1346.87     10.47 o 
  -2   1   3       69.02       59.14      2.45 o 
  -1   1   3      952.48      942.47      4.33 o 
   0   1   3     1085.47     1008.44     15.26 o 
   1   1   3       17.50        7.51      3.13 o 
   2   1   3        0.50        2.20      4.12 o 
   3   1   3        0.68        4.16      4.81 o 
   4   1   3      249.72      261.66      6.31 o 
   5   1   3       19.19       12.61      5.52 o 
   6   1   3       47.64       44.06      8.45 o 
   7   1   3       70.98       97.12     16.23 o 
  -9   2   3        1.24        4.84     13.56 o 
  -8   2   3        0.15       -1.48      9.03 o 
  -7   2   3       88.35       80.57      6.65 o 
  -6   2   3      629.75      605.85      9.39 o 
  -5   2   3      336.99      309.28      5.30 o 
  -4   2   3      569.43      584.57      6.64 o 
  -3   2   3     3101.58     2925.36     15.60 o 
  -2   2   3       30.85       37.07      2.49 o 
  -1   2   3       88.13       68.66      2.11 o 
   0   2   3     1005.71      958.99     13.59 o 
   1   2   3      305.72      318.06      4.81 o 
   2   2   3     1123.36     1136.45     10.73 o 
   3   2   3       32.80       31.09      4.94 o 
   4   2   3       77.57       82.68      7.56 o 
   5   2   3       51.05       48.93      5.62 o 
   6   2   3       46.51       44.87      6.72 o 
   7   2   3       20.32       19.46      9.86 o 
  -9   3   3       41.70       36.35     12.82 o 
  -8   3   3       90.00       94.14     14.71 o 
  -7   3   3      174.13      177.67      8.63 o 
  -6   3   3       69.31       72.67      7.55 o 
  -5   3   3       42.91       40.91      4.69 o 
  -4   3   3      261.66      264.22      5.47 o 
  -3   3   3      493.67      479.29      6.37 o 
  -2   3   3      203.97      207.40      5.42 o 
  -1   3   3      112.67      143.88      3.19 o 
   0   3   3      897.19      862.01      6.04 o 
   1   3   3      659.93      665.84     10.48 o 
   2   3   3      847.50      813.70      8.62 o 
   3   3   3      559.03      519.75      8.36 o 
   4   3   3       82.24       94.74      7.84 o 
   5   3   3      107.73      131.04      8.78 o 
   6   3   3        0.29       -6.40      6.40 o 
   7   3   3       41.02       49.04      9.24 o 
  -9   4   3        0.01        0.47     11.40 o 
  -8   4   3        2.04        8.44     14.32 o 
  -7   4   3        1.80       -0.74     11.78 o 
  -6   4   3      248.51      232.21      7.50 o 
  -5   4   3      151.13      142.69      5.68 o 
  -4   4   3      133.83      133.74      5.03 o 
  -3   4   3      312.88      347.55      5.97 o 
  -2   4   3      309.30      312.52      6.61 o 
  -1   4   3      421.32      411.31      4.71 o 
   0   4   3      384.40      380.48      4.51 o 
   1   4   3     2823.58     3137.29     14.87 o 
   2   4   3        1.02        3.55      4.80 o 
   3   4   3      307.80      281.76     12.58 o 
   4   4   3       13.11       33.05     11.16 o 
   5   4   3        1.32       12.78     10.32 o 
   6   4   3       29.32       26.96      7.68 o 
   7   4   3        3.79       16.16     13.65 o 
  -9   5   3        0.51        8.86     10.60 o 
  -8   5   3       27.05       29.58     17.91 o 
  -7   5   3        0.58        7.18      8.22 o 
  -6   5   3      193.04      171.82      7.04 o 
  -5   5   3       16.92       22.70      4.53 o 
  -4   5   3       72.17       75.80      4.87 o 
  -3   5   3       39.21       40.10      2.00 o 
  -2   5   3      437.51      426.61      7.53 o 
  -1   5   3       15.60       15.79      2.23 o 
   0   5   3     1767.10     1889.92     12.43 o 
   1   5   3        7.72       11.46      4.37 o 
   2   5   3      294.08      287.02      7.29 o 
   3   5   3       88.05       88.71      6.83 o 
   4   5   3      170.08      172.46     12.85 o 
   5   5   3       47.27       56.62     10.91 o 
   6   5   3        4.72       19.42     11.32 o 
   7   5   3       27.32       22.86     29.95 o 
  -9   6   3        3.16       25.46      9.84 o 
  -8   6   3       39.13       37.23      9.00 o 
  -7   6   3      119.52      108.40      9.33 o 
  -6   6   3      658.45      683.60     19.32 o 
  -5   6   3      332.45      339.23      8.75 o 
  -4   6   3      189.88      181.42      9.29 o 
  -3   6   3     1113.12     1047.62      7.97 o 
  -2   6   3        1.29        3.89      3.46 o 
  -1   6   3      164.17      158.15      4.39 o 
   0   6   3        3.07       11.42      3.60 o 
   1   6   3       36.67       38.60      4.63 o 
   2   6   3       35.89       39.42      5.56 o 
   3   6   3       62.52       54.69      6.59 o 
   4   6   3       15.16        9.44      7.10 o 
   5   6   3       66.97       72.08      7.71 o 
   6   6   3       14.08       15.38      9.12 o 
   7   6   3       38.57       26.03     10.45 o 
  -8   7   3        1.94       12.36      9.33 o 
  -7   7   3       45.59       49.21     13.25 o 
  -6   7   3      400.15      375.23     16.55 o 
  -5   7   3       30.16       11.46     10.97 o 
  -4   7   3       42.50       43.98     10.08 o 
  -3   7   3      224.52      220.57      4.88 o 
  -2   7   3      111.16      126.19      4.59 o 
  -1   7   3       47.83       45.65      3.44 o 
   0   7   3      599.00      618.04      7.23 o 
   1   7   3      268.95      274.47      6.85 o 
   2   7   3      615.84      627.63     25.88 o 
   3   7   3      780.02      756.56     11.79 o 
   4   7   3      447.23      449.24     11.10 o 
   5   7   3       76.45       81.88      8.30 o 
   6   7   3       12.34       22.31     20.82 o 
   7   7   3        0.80        2.15      8.95 o 
  -8   8   3       25.53       11.22      8.73 o 
  -7   8   3        0.52        7.91     11.92 o 
  -6   8   3       81.50       75.74     13.02 o 
  -5   8   3      321.48      302.47     15.11 o 
  -4   8   3       80.92       73.77     11.59 o 
  -3   8   3      111.32      109.45      6.76 o 
  -2   8   3     1257.47     1384.46     16.23 o 
  -1   8   3      386.47      386.25      5.37 o 
   0   8   3       14.41        4.80      4.14 o 
   1   8   3       11.77        9.94      5.38 o 
   2   8   3       17.89       14.04      6.03 o 
   3   8   3      395.34      380.37      9.63 o 
   4   8   3       31.07       27.94      7.34 o 
   5   8   3       17.09       22.65     10.18 o 
   6   8   3       24.20       15.43      8.01 o 
  -8   9   3        0.47       -7.97     12.02 o 
  -7   9   3        0.38       12.43     12.56 o 
  -6   9   3        2.29       -4.71     11.42 o 
  -5   9   3       70.40       63.92     12.42 o 
  -4   9   3        8.50       -0.81     10.80 o 
  -3   9   3        1.75        1.50      5.96 o 
  -2   9   3      364.24      350.42      6.56 o 
  -1   9   3     1624.10     1630.50     15.95 o 
   0   9   3       12.22       16.82      5.46 o 
   1   9   3       21.59       11.94      5.76 o 
   2   9   3      208.46      220.34      8.40 o 
   3   9   3      371.66      367.15     10.08 o 
   4   9   3        2.90       -0.66      7.06 o 
   5   9   3       37.58       23.10      8.42 o 
   6   9   3       20.76       84.89     53.19 o 
  -8  10   3       10.65        8.79     13.14 o 
  -7  10   3        2.28        9.80     11.78 o 
  -6  10   3        4.61        6.11     12.22 o 
  -5  10   3      235.05      237.95     14.72 o 
  -4  10   3      183.52      186.00     13.62 o 
  -3  10   3       14.81       16.94      6.31 o 
  -2  10   3      111.35      111.39      5.45 o 
  -1  10   3        0.13       -4.65      4.65 o 
   0  10   3       24.87       26.10      8.38 o 
   1  10   3        7.55       11.35      6.36 o 
   2  10   3      407.52      389.75     25.70 o 
   3  10   3       92.84       85.97      7.99 o 
   4  10   3        6.50       -2.53      7.64 o 
   5  10   3        6.34       12.24     14.84 o 
   6  10   3        3.70      -12.61     12.61 o 
  -7  11   3       56.57       47.46     14.40 o 
  -6  11   3       44.51       32.18     12.76 o 
  -5  11   3       35.98       28.83     12.68 o 
  -4  11   3       54.68       30.54     11.96 o 
  -3  11   3        5.54        3.81     11.10 o 
  -2  11   3       10.42       14.91      6.32 o 
  -1  11   3      243.24      221.19      7.44 o 
   0  11   3      373.57      363.67      9.62 o 
   1  11   3      263.52      277.47     32.99 o 
   2  11   3       56.18       41.37      7.22 o 
   3  11   3       33.59       29.43      7.22 o 
   4  11   3       58.13       74.15      8.74 o 
   5  11   3       91.39       85.02     13.73 o 
   6  11   3       85.87      128.12     13.41 o 
  -7  12   3        0.27       -4.58     15.06 o 
  -6  12   3        7.48        8.72     13.85 o 
  -5  12   3       34.56       30.26     12.86 o 
  -4  12   3      105.03       78.46     12.51 o 
  -3  12   3      224.41      218.71     14.82 o 
  -2  12   3      137.49      138.42     13.38 o 
  -1  12   3       99.82       98.44     11.65 o 
   0  12   3       77.84       78.82      7.86 o 
   1  12   3     1045.14     1024.45     14.49 o 
   2  12   3        7.54        7.63      6.83 o 
   3  12   3       51.11       28.07      7.46 o 
   4  12   3       92.88      105.80     13.12 o 
   5  12   3       92.72      127.90     12.67 o 
  -7  13   3        7.65       -5.67     15.97 o 
  -6  13   3        1.51      -13.92     13.92 o 
  -5  13   3       16.67       17.98     12.67 o 
  -4  13   3       61.96       75.63     13.09 o 
  -3  13   3       19.81       26.63     12.48 o 
  -2  13   3        0.06       -8.10     11.22 o 
  -1  13   3        0.09        3.92      6.94 o 
   0  13   3      373.46      414.30     30.87 o 
   1  13   3       94.80      117.71      8.39 o 
   2  13   3        1.74        1.41     13.23 o 
   3  13   3       17.44       47.39     12.89 o 
   4  13   3        0.66      -10.95     10.95 o 
   5  13   3        0.74       23.86     12.22 o 
  -6  14   3        4.43      -14.12     14.12 o 
  -5  14   3       26.08        0.64     14.45 o 
  -4  14   3       25.04       38.63     13.45 o 
  -3  14   3       28.82       33.85     12.08 o 
  -2  14   3       96.23       95.80     12.75 o 
  -1  14   3       45.61       37.69      7.48 o 
   0  14   3       22.10       19.30      9.37 o 
   1  14   3        0.61       10.37      7.53 o 
   2  14   3        3.85       30.49     12.85 o 
   3  14   3       46.01       32.67     11.33 o 
   4  14   3        9.61       23.19     11.47 o 
  -5  15   3       14.15        4.85     14.80 o 
  -4  15   3        1.13       13.85     14.36 o 
  -3  15   3        1.44       -5.14     12.92 o 
  -2  15   3      213.42      192.59     14.57 o 
  -1  15   3       25.52       28.20      7.99 o 
   0  15   3        0.71       12.88      7.88 o 
   1  15   3        9.75       17.48     13.23 o 
   2  15   3       36.03       71.66     14.31 o 
   3  15   3      113.94       80.95     14.23 o 
   4  15   3       28.60       69.31     13.14 o 
  -5  16   3       19.97       31.26     14.54 o 
  -4  16   3       41.21       38.25     13.75 o 
  -3  16   3       26.17       31.81     14.71 o 
  -2  16   3      215.26      234.43     16.54 o 
  -1  16   3      121.52      136.88     14.31 o 
   0  16   3       19.70       15.85     12.99 o 
   1  16   3        0.10      -10.10     13.32 o 
   2  16   3        3.46        9.98     13.74 o 
  -4  17   3       45.57       58.59     15.78 o 
  -3  17   3        9.04       19.37     13.73 o 
  -2  17   3        0.00        8.62     13.21 o 
  -1  17   3        3.92      -12.12     14.00 o 
   0  17   3       17.60       16.03     14.12 o 
   1  17   3       38.43       20.35     11.48 o 
   2  17   3       45.52       78.08     15.77 o 
  -2  18   3        0.11       -2.87     14.04 o 
  -1  18   3        4.25       -1.41     13.19 o 
   0  18   3        8.18       26.23     14.71 o 
   1  18   3        0.22       66.94     16.60 o 
  -9   0   4        0.04      -12.72     14.22 o 
  -8   0   4       75.95       88.48     13.17 o 
  -7   0   4       38.70       24.82     12.10 o 
  -6   0   4      710.53      714.80     17.06 o 
  -5   0   4     1826.81     1746.15     15.51 o 
  -4   0   4       95.78       95.46      6.03 o 
  -3   0   4     1089.33     1176.88     16.36 o 
  -2   0   4      764.69      782.95      7.84 o 
  -1   0   4      144.07      146.91      4.93 o 
   0   0   4     7300.31     7578.40     32.69 o 
   1   0   4     2500.83     2703.63     23.50 o 
   2   0   4       95.87      102.86      5.93 o 
   3   0   4       33.42       30.08      7.08 o 
   4   0   4      578.39      554.37     11.55 o 
   5   0   4      346.32      375.85     11.22 o 
   6   0   4      246.57      260.22     23.76 o 
   7   0   4       16.43       26.23     27.09 o 
  -9   1   4        1.39       -3.40      7.71 o 
  -8   1   4       49.76       54.67      7.46 o 
  -7   1   4      161.98      152.56      7.61 o 
  -6   1   4       23.12       27.34      5.97 o 
  -5   1   4      138.32      135.26      5.83 o 
  -4   1   4       66.77       88.40      5.91 o 
  -3   1   4      172.52      176.65      3.38 o 
  -2   1   4      711.37      779.40      5.21 o 
  -1   1   4       39.64       43.60      2.14 o 
   0   1   4      659.68      621.74      7.88 o 
   1   1   4      957.27      892.16      9.40 o 
   2   1   4      564.32      599.38      7.54 o 
   3   1   4       44.97       46.01      5.72 o 
   4   1   4        0.02       -5.06      5.06 o 
   5   1   4       96.56       84.54      6.04 o 
   6   1   4       16.49       18.99      6.18 o 
   7   1   4        0.15       33.87      7.98 o 
  -9   2   4        1.26        3.19     14.44 o 
  -8   2   4        5.05        3.60     10.60 o 
  -7   2   4       49.98       46.50      8.00 o 
  -6   2   4        0.22        3.53      7.00 o 
  -5   2   4       41.10       35.38      4.45 o 
  -4   2   4      132.35      147.53      5.09 o 
  -3   2   4        4.97        4.49      2.86 o 
  -2   2   4       16.00       20.17      2.17 o 
  -1   2   4        0.61        0.63      2.03 o 
   0   2   4        0.62        0.30      4.37 o 
   1   2   4        6.75        9.45      3.35 o 
   2   2   4      643.72      656.28     11.41 o 
   3   2   4        1.23        3.05      5.13 o 
   4   2   4        9.72        3.74      5.13 o 
   5   2   4       13.04        5.17      5.75 o 
   6   2   4        1.25       -3.50      7.02 o 
   7   2   4       17.86       56.82      8.20 o 
  -9   3   4        3.76        5.24     13.98 o 
  -8   3   4        1.50       14.79      8.20 o 
  -7   3   4       14.52       19.10      7.83 o 
  -6   3   4       58.91       54.30      7.43 o 
  -5   3   4      423.70      424.98      6.24 o 
  -4   3   4      272.56      267.24      5.81 o 
  -3   3   4      125.08      129.34      4.96 o 
  -2   3   4       32.89       39.09      3.15 o 
  -1   3   4      703.74      836.21      7.66 o 
   0   3   4        7.44       11.83      4.69 o 
   1   3   4       51.85       71.90      6.21 o 
   2   3   4      379.39      362.84      6.59 o 
   3   3   4      118.91      113.80      6.44 o 
   4   3   4      188.67      188.06      9.62 o 
   5   3   4      313.15      316.91     11.70 o 
   6   3   4       14.09        7.87      6.89 o 
   7   3   4        3.68       15.32     16.75 o 
  -9   4   4        4.89        7.27     11.88 o 
  -8   4   4       15.33       19.98      8.77 o 
  -7   4   4       87.08       87.82      6.47 o 
  -6   4   4      180.88      180.81      7.13 o 
  -5   4   4     1196.78     1121.76     10.52 o 
  -4   4   4        0.98        1.92      4.68 o 
  -3   4   4      553.09      554.59     11.90 o 
  -2   4   4     1057.81     1044.54      7.96 o 
  -1   4   4      158.27      142.89      3.22 o 
   0   4   4      318.40      340.55      4.93 o 
   1   4   4       50.88       53.46      6.93 o 
   2   4   4       10.74       12.64      9.25 o 
   3   4   4       16.86       16.12     10.67 o 
   4   4   4        8.98       28.57     11.95 o 
   5   4   4       46.67       33.97     11.77 o 
   6   4   4        1.34       24.14      9.70 o 
   7   4   4       52.40       21.92     29.17 o 
  -9   5   4       11.13        8.81      9.78 o 
  -8   5   4       63.51       83.76     13.65 o 
  -7   5   4      102.77      114.90      7.21 o 
  -6   5   4       23.14       18.96      5.84 o 
  -5   5   4       43.18       44.63      5.37 o 
  -4   5   4       39.74       42.94      5.02 o 
  -3   5   4      337.73      320.58      7.68 o 
  -2   5   4      313.43      293.77      7.25 o 
  -1   5   4        0.08        1.57      2.77 o 
   0   5   4      191.65      198.13      3.00 o 
   1   5   4      759.61      712.98      8.60 o 
   2   5   4     1307.38     1293.62     12.64 o 
   3   5   4     1416.73     1408.41     15.94 o 
   4   5   4      123.51      112.91     13.45 o 
   5   5   4       34.57       17.93     10.47 o 
   6   5   4        0.09       15.80      8.63 o 
  -9   6   4        6.29       -1.02     10.00 o 
  -8   6   4       26.23       20.97      9.01 o 
  -7   6   4       33.69       37.21      8.27 o 
  -6   6   4       62.64       62.36      7.69 o 
  -5   6   4      159.50      151.37      7.84 o 
  -4   6   4      314.97      321.96     10.81 o 
  -3   6   4       13.25       20.53      5.80 o 
  -2   6   4       24.87       37.46      5.61 o 
  -1   6   4      647.90      659.11      7.58 o 
   0   6   4      165.20      148.25      2.84 o 
   1   6   4      141.79      151.86      5.78 o 
   2   6   4        1.77        0.79      8.00 o 
   3   6   4       87.21       84.48      8.27 o 
   4   6   4      275.34      241.09     15.57 o 
   5   6   4        0.59       -9.73     11.35 o 
   6   6   4        1.34      -11.68     11.68 o 
  -8   7   4       35.93       35.75     24.31 o 
  -7   7   4        3.06       12.09      7.92 o 
  -6   7   4       17.08       13.18     11.09 o 
  -5   7   4        4.29        0.51     10.30 o 
  -4   7   4       77.59       69.83      6.90 o 
  -3   7   4       24.10       28.33      3.93 o 
  -2   7   4       59.11       46.65      5.96 o 
  -1   7   4      716.50      703.82      7.22 o 
   0   7   4       51.50       39.86      6.34 o 
   1   7   4       20.40       16.41      5.12 o 
   2   7   4        0.09       -4.47      5.83 o 
   3   7   4       41.96       37.07      6.93 o 
   4   7   4        0.02       -3.28     11.81 o 
   5   7   4       34.24       49.41     12.27 o 
   6   7   4        8.10        2.22     10.67 o 
  -8   8   4       73.63       77.20     10.44 o 
  -7   8   4      134.88      123.53     14.22 o 
  -6   8   4      121.92      115.21     13.03 o 
  -5   8   4      146.83      149.22     12.80 o 
  -4   8   4       86.05       85.32      7.55 o 
  -3   8   4        3.30        3.36      7.82 o 
  -2   8   4        4.14       -0.01      4.26 o 
  -1   8   4        7.22        5.78      3.58 o 
   0   8   4       95.55      102.84      5.14 o 
   1   8   4      277.39      261.66     24.70 o 
   2   8   4       91.77       93.33     11.95 o 
   3   8   4       75.89       68.09     13.03 o 
   4   8   4        3.57        9.35     12.20 o 
   5   8   4       43.69       60.59     13.79 o 
   6   8   4       28.78       67.72     10.88 o 
  -8   9   4       95.75      104.97     10.41 o 
  -7   9   4        0.01       -1.80     11.66 o 
  -6   9   4        7.18       -2.59     11.51 o 
  -5   9   4        0.12        2.52     10.76 o 
  -4   9   4       30.81       34.83      7.09 o 
  -3   9   4       26.87       26.76      6.71 o 
  -2   9   4      197.98      180.32      7.65 o 
  -1   9   4        2.41        0.22      4.19 o 
   0   9   4      592.81      562.37      8.02 o 
   1   9   4      362.52      360.56     15.53 o 
   2   9   4      543.16      577.50     18.14 o 
   3   9   4      167.07      175.69     14.29 o 
   4   9   4      143.42      176.78     13.60 o 
   5   9   4       26.99       32.41     13.29 o 
   6   9   4        4.97        5.79      9.56 o 
  -8  10   4        1.27        8.84     13.15 o 
  -7  10   4        0.01      -12.37     12.37 o 
  -6  10   4       24.76       19.51     13.01 o 
  -5  10   4      250.35      248.30     14.90 o 
  -4  10   4      520.08      508.88     11.28 o 
  -3  10   4      174.09      167.97      8.04 o 
  -2  10   4       12.28       14.62      6.51 o 
  -1  10   4      226.97      217.62      6.23 o 
   0  10   4       21.04       22.65      7.45 o 
   1  10   4        6.90       17.08     11.66 o 
   2  10   4       35.03       33.76     11.22 o 
   3  10   4      110.09      119.13     14.15 o 
   4  10   4      219.21      227.59     15.94 o 
   5  10   4       49.24       61.05     14.61 o 
  -7  11   4        9.66       -6.36     13.56 o 
  -6  11   4        8.44       -0.24     12.34 o 
  -5  11   4       17.62       19.29     12.42 o 
  -4  11   4       13.49       15.27      9.10 o 
  -3  11   4       95.21       91.71      8.03 o 
  -2  11   4        8.04        5.81      6.66 o 
  -1  11   4       67.83       65.71      7.04 o 
   0  11   4        5.17        4.20      8.21 o 
   1  11   4      274.51      278.67     14.99 o 
   2  11   4        0.24       -8.42     12.63 o 
   3  11   4        3.34       10.01     11.80 o 
   4  11   4       35.21       59.07     14.18 o 
   5  11   4        8.29        4.63     12.46 o 
  -7  12   4       28.51       25.03     14.77 o 
  -6  12   4        1.47        1.38     12.00 o 
  -5  12   4       19.62        0.81     12.08 o 
  -4  12   4       34.43       37.05     11.71 o 
  -3  12   4       58.60       49.21     11.88 o 
  -2  12   4       82.27       84.29     12.67 o 
  -1  12   4       18.08       18.15      6.91 o 
   0  12   4        5.84        4.89      5.88 o 
   1  12   4       42.82       33.65     11.99 o 
   2  12   4        4.51       -2.86     12.94 o 
   3  12   4       13.17       -3.76     13.08 o 
   4  12   4        0.78       -2.86     12.34 o 
   5  12   4        2.83       55.57     14.51 o 
  -7  13   4        1.05       20.48     15.36 o 
  -6  13   4        4.37        3.58     12.16 o 
  -5  13   4        1.17       -7.51     13.18 o 
  -4  13   4       15.36        6.15     11.53 o 
  -3  13   4      107.33      113.92     13.80 o 
  -2  13   4       98.23       94.06     12.67 o 
  -1  13   4      352.01      373.03     16.47 o 
   0  13   4       28.55       29.31      8.97 o 
   1  13   4       58.64       74.60     14.22 o 
   2  13   4       19.40       19.55     12.87 o 
   3  13   4       99.84      123.81     15.16 o 
   4  13   4       57.01       32.45     11.95 o 
  -6  14   4       33.86       50.50     14.08 o 
  -5  14   4       29.22       21.92     12.24 o 
  -4  14   4       28.23       40.57     13.94 o 
  -3  14   4       74.78       62.61     12.75 o 
  -2  14   4       78.46       81.89     12.95 o 
  -1  14   4      266.10      249.37     15.44 o 
   0  14   4       15.45       14.01      8.86 o 
   1  14   4        5.59       17.18     12.82 o 
   2  14   4        0.80      -11.87     11.87 o 
   3  14   4       47.41       95.18     14.85 o 
   4  14   4        4.79       51.33     12.63 o 
  -5  15   4       16.74       31.74     14.40 o 
  -4  15   4        1.60       -3.85     12.18 o 
  -3  15   4        4.28        3.78     12.07 o 
  -2  15   4       91.94       74.84     14.00 o 
  -1  15   4        0.00       -9.03     12.06 o 
   0  15   4       14.73       20.55     11.08 o 
   1  15   4      108.32      134.24     14.01 o 
   2  15   4       98.90       99.08     16.06 o 
  -5  16   4       13.34        3.34     15.14 o 
  -4  16   4       21.94       32.02     13.80 o 
  -3  16   4       26.73       43.15     12.92 o 
  -2  16   4        6.79       10.93     12.89 o 
  -1  16   4        3.29       15.78     13.50 o 
   0  16   4        0.01        2.35      8.75 o 
   1  16   4       18.67       44.65     12.72 o 
   2  16   4       24.86       51.22     14.03 o 
  -4  17   4        9.17       16.92     15.16 o 
  -3  17   4        0.22       -4.60     12.28 o 
  -2  17   4        0.42      -10.98     11.87 o 
  -1  17   4       15.57       -0.03     13.63 o 
   0  17   4       39.29       77.25     26.00 o 
   1  17   4       47.05      103.93     15.98 o 
  -1  18   4        5.82       17.27     12.69 o 
  -9   1   5       38.27       40.06     10.68 o 
  -8   1   5        5.15        4.90      8.09 o 
  -7   1   5        4.91       -0.25      7.31 o 
  -6   1   5        9.63       11.20      6.03 o 
  -5   1   5        3.27        1.23      5.38 o 
  -4   1   5       92.52       84.12      3.79 o 
  -3   1   5        8.47        4.65      1.53 o 
  -2   1   5      554.19      575.58      4.93 o 
  -1   1   5      484.46      515.70      7.77 o 
   0   1   5       11.73        6.31      2.26 o 
   1   1   5      212.25      177.42      5.19 o 
   2   1   5       47.81       39.40      4.97 o 
   3   1   5      504.20      472.59      7.29 o 
   4   1   5        0.01       10.41      6.25 o 
   5   1   5       10.12       14.19      6.86 o 
   6   1   5       21.14        0.35     11.87 o 
  -9   2   5        0.76        3.43     13.12 o 
  -8   2   5       17.72       31.72     10.82 o 
  -7   2   5      290.14      311.82     11.54 o 
  -6   2   5      132.63      144.89      8.40 o 
  -5   2   5      238.39      257.51      6.60 o 
  -4   2   5      251.92      249.92      5.36 o 
  -3   2   5        1.43        1.02      2.51 o 
  -2   2   5      349.14      342.11      3.46 o 
  -1   2   5      198.60      234.03      3.49 o 
   0   2   5      533.11      565.65      8.58 o 
   1   2   5     1222.92     1255.69     14.81 o 
   2   2   5      100.22       81.22      7.75 o 
   3   2   5      604.80      609.21     12.69 o 
   4   2   5      307.29      314.46      8.73 o 
   5   2   5      145.38      145.83     10.66 o 
   6   2   5       45.67       34.76      8.78 o 
  -9   3   5        6.09       -1.86      9.28 o 
  -8   3   5       34.93       47.77      7.23 o 
  -7   3   5       12.75        9.17      5.97 o 
  -6   3   5      163.96      137.90      8.21 o 
  -5   3   5      136.83      136.96      5.99 o 
  -4   3   5      761.77      777.76      7.23 o 
  -3   3   5       84.41       97.29      3.21 o 
  -2   3   5        0.75        4.54      2.13 o 
  -1   3   5       75.01       91.30      2.80 o 
   0   3   5     1156.84     1190.06     11.66 o 
   1   3   5      641.91      667.01     10.83 o 
   2   3   5      648.21      644.03     14.69 o 
   3   3   5      470.98      476.22     12.70 o 
   4   3   5      143.80      134.52     20.59 o 
   5   3   5       67.30       55.12     12.41 o 
   6   3   5        0.28       10.88     21.41 o 
  -9   4   5        0.48       -2.69      8.60 o 
  -8   4   5        0.11        0.64      6.31 o 
  -7   4   5       78.15       70.71      6.45 o 
  -6   4   5      219.60      190.45      7.03 o 
  -5   4   5       87.83       90.55      5.76 o 
  -4   4   5        0.17       -1.63      3.93 o 
  -3   4   5      236.81      255.54      4.54 o 
  -2   4   5      168.12      195.07      3.87 o 
  -1   4   5      194.58      210.80      3.85 o 
   0   4   5      633.22      682.46     14.74 o 
   1   4   5        0.70       -1.00      5.90 o 
   2   4   5       25.85       26.17      7.48 o 
   3   4   5       19.71       19.22     11.35 o 
   4   4   5        4.26        7.69     12.17 o 
   5   4   5       21.13       -6.78     11.03 o 
   6   4   5       17.75       15.93     18.31 o 
  -9   5   5        9.14       20.49      9.83 o 
  -8   5   5        0.53       -0.24      8.27 o 
  -7   5   5       45.48       46.82      6.47 o 
  -6   5   5        1.48        8.69      5.74 o 
  -5   5   5      331.93      324.18      7.27 o 
  -4   5   5       72.89       92.25      7.04 o 
  -3   5   5        6.54        9.03      5.67 o 
  -2   5   5       86.67       93.12      3.88 o 
  -1   5   5      311.83      352.09      4.51 o 
   0   5   5       40.56       22.20      4.80 o 
   1   5   5       16.78       15.00     10.13 o 
   2   5   5      242.54      232.73     14.28 o 
   3   5   5      349.72      351.66     16.07 o 
   4   5   5       86.47       91.55     13.94 o 
   5   5   5        1.54        5.60     12.83 o 
   6   5   5       14.67       -8.42      8.42 o 
  -9   6   5       24.51       16.29     18.23 o 
  -8   6   5       45.84       64.45      8.94 o 
  -7   6   5      126.48      134.14     13.56 o 
  -6   6   5       57.66       58.61      6.09 o 
  -5   6   5       55.43       76.29     10.77 o 
  -4   6   5      384.24      373.44      9.66 o 
  -3   6   5       44.23       43.56      6.20 o 
  -2   6   5      604.81      596.97      6.25 o 
  -1   6   5       15.73       13.59      2.84 o 
   0   6   5        0.47       -3.30      9.21 o 
   1   6   5       21.70       22.18     10.00 o 
   2   6   5        4.63        7.89     11.81 o 
   3   6   5       17.21       34.44     11.88 o 
   4   6   5       27.55       40.91     13.76 o 
   5   6   5       88.51      125.12     13.43 o 
   6   6   5       70.02       61.11     13.91 o 
  -8   7   5       10.86       20.62      8.73 o 
  -7   7   5       42.42       33.34      9.04 o 
  -6   7   5        0.09       -2.56     10.14 o 
  -5   7   5       47.22       61.28     10.98 o 
  -4   7   5      397.89      383.51      9.92 o 
  -3   7   5       49.27       51.23      8.63 o 
  -2   7   5        3.45        1.21      5.70 o 
  -1   7   5       14.13       10.83      3.81 o 
   0   7   5      416.32      378.73     13.98 o 
   1   7   5     1273.41     1317.23     22.77 o 
   2   7   5      574.09      614.15     18.71 o 
   3   7   5      248.48      250.74     14.89 o 
   4   7   5       21.49       20.32     11.19 o 
   5   7   5        0.39       19.27     13.29 o 
  -8   8   5        2.43       -1.65      9.11 o 
  -7   8   5       33.48       35.84     19.34 o 
  -6   8   5       80.64       57.03     11.31 o 
  -5   8   5      109.55      105.13     12.04 o 
  -4   8   5      136.53      119.46      8.42 o 
  -3   8   5      856.41      847.68     12.43 o 
  -2   8   5        7.01        7.61      7.98 o 
  -1   8   5       13.43       19.45      5.81 o 
   0   8   5       46.50       37.02      6.98 o 
   1   8   5       26.82       23.48     11.01 o 
   2   8   5      527.95      500.81     17.66 o 
   3   8   5       49.55       49.51     12.81 o 
   4   8   5       35.00       21.18     12.16 o 
   5   8   5       18.94        9.39     13.28 o 
  -8   9   5       20.19       39.04     10.05 o 
  -7   9   5       27.28       15.21     11.56 o 
  -6   9   5        0.41       -6.24     11.90 o 
  -5   9   5       22.05       26.50     11.13 o 
  -4   9   5      378.79      344.77     15.58 o 
  -3   9   5       22.85       25.73      7.07 o 
  -2   9   5      165.04      152.90      8.05 o 
  -1   9   5       39.09       41.61      5.99 o 
   0   9   5      157.49      133.37      8.66 o 
   1   9   5       68.10       56.73     11.68 o 
   2   9   5        0.16       -8.84     11.11 o 
   3   9   5        0.49       16.69     12.82 o 
   4   9   5        0.26       14.31     13.08 o 
   5   9   5        5.89       38.62     15.15 o 
  -8  10   5       19.39       18.17     13.28 o 
  -7  10   5       33.49       38.44     12.34 o 
  -6  10   5       23.18       14.78     11.83 o 
  -5  10   5        6.51        9.44     10.47 o 
  -4  10   5        4.65        1.43      7.18 o 
  -3  10   5        6.57        3.74      7.02 o 
  -2  10   5        8.16        9.92      6.75 o 
  -1  10   5      263.40      253.22     13.17 o 
   0  10   5       63.90       61.18      8.01 o 
   1  10   5       84.59       58.08     13.64 o 
   2  10   5       11.93       29.09     13.35 o 
   3  10   5       20.85       12.74     12.04 o 
   4  10   5        1.49      -10.38     11.39 o 
   5  10   5       15.94       -8.55     13.77 o 
  -7  11   5        4.39       18.26     12.80 o 
  -6  11   5       20.72        9.88     11.96 o 
  -5  11   5        6.56        1.80     11.16 o 
  -4  11   5       11.90       18.02      7.33 o 
  -3  11   5       86.38       87.64      7.74 o 
  -2  11   5      284.08      275.23     14.57 o 
  -1  11   5      428.10      418.18     10.96 o 
   0  11   5      267.48      261.43     10.19 o 
   1  11   5      103.09      118.65     12.88 o 
   2  11   5       30.73       26.78     12.38 o 
   3  11   5       52.65       53.01     14.42 o 
   4  11   5       76.77      131.92     16.54 o 
  -7  12   5       26.26       48.30     13.42 o 
  -6  12   5      184.88      195.49     16.14 o 
  -5  12   5       94.91       95.49     14.03 o 
  -4  12   5       29.29       15.90     12.03 o 
  -3  12   5        1.73        2.99      6.96 o 
  -2  12   5       12.98       10.25      6.97 o 
  -1  12   5        0.81       -1.26      6.71 o 
   0  12   5      259.80      237.74      9.32 o 
   1  12   5       11.14        5.13     11.81 o 
   2  12   5       27.43       32.60     14.10 o 
   3  12   5       70.07       45.88     12.07 o 
   4  12   5      106.03      106.65     13.89 o 
  -6  13   5       23.22       46.81     14.37 o 
  -5  13   5       28.30       32.73     13.55 o 
  -4  13   5        3.54       10.11     11.71 o 
  -3  13   5        5.04       17.55     11.29 o 
  -2  13   5       14.93        1.55     11.45 o 
  -1  13   5      220.89      203.39     14.24 o 
   0  13   5       55.58       53.13      6.88 o 
   1  13   5        7.34       -2.72     13.20 o 
   2  13   5        3.25       26.60     14.30 o 
   3  13   5        0.65       12.57     12.41 o 
  -6  14   5        2.78        5.46     14.07 o 
  -5  14   5        0.37        2.37     11.85 o 
  -4  14   5        4.47       -2.80     13.32 o 
  -3  14   5        5.95        7.67     11.57 o 
  -2  14   5       88.40       86.33     13.36 o 
  -1  14   5       53.73       46.73     12.12 o 
   0  14   5        4.89        0.49      9.12 o 
   1  14   5       17.46       -6.03     13.41 o 
   2  14   5        7.09        1.22     11.82 o 
   3  14   5        0.52       35.03     11.87 o 
  -5  15   5       24.49       51.97     15.03 o 
  -4  15   5        4.72        7.38     13.02 o 
  -3  15   5       31.33        9.78     12.27 o 
  -2  15   5        5.99        5.44     12.95 o 
  -1  15   5       29.30       27.28     11.85 o 
   0  15   5       85.12      103.06     11.02 o 
   1  15   5       56.85       69.81     15.86 o 
   2  15   5      108.98       89.48     16.74 o 
  -4  16   5       28.76       52.87     13.14 o 
  -3  16   5      196.22      199.72     16.84 o 
  -2  16   5       26.57       31.52     13.34 o 
  -1  16   5        2.72        3.75     12.32 o 
   0  16   5       30.16       42.05     16.43 o 
   1  16   5       20.18       59.78     14.93 o 
  -3  17   5        7.77       -2.28     14.99 o 
  -2  17   5        5.16       -5.65     14.16 o 
  -1  17   5       26.28       31.61     13.57 o 
   0  17   5       17.63        5.74     12.83 o 
  -9   0   6       53.75       61.00     13.91 o 
  -8   0   6       14.56       22.21     12.48 o 
  -7   0   6      200.86      222.77     14.45 o 
  -6   0   6      308.63      308.34     15.06 o 
  -5   0   6       76.03       69.90     11.73 o 
  -4   0   6       10.44        4.89      4.42 o 
  -3   0   6        6.22        2.29      3.33 o 
  -2   0   6      566.48      559.48     12.46 o 
  -1   0   6     1191.54     1336.96     30.79 o 
   0   0   6        9.24       18.66      8.23 o 
   1   0   6      414.11      424.43     13.82 o 
   2   0   6       15.06       12.79     10.89 o 
   3   0   6      477.56      492.32     17.82 o 
   4   0   6      266.39      237.85     15.73 o 
   5   0   6      144.60      127.59     14.57 o 
  -9   1   6        7.67        8.66      8.22 o 
  -8   1   6       36.13       17.91      6.93 o 
  -7   1   6       78.82       68.97      7.02 o 
  -6   1   6       21.28       23.93      5.09 o 
  -5   1   6        2.90       -3.92      5.14 o 
  -4   1   6      494.38      502.55      8.91 o 
  -3   1   6     1086.93     1176.37     11.94 o 
  -2   1   6      357.65      324.22      4.39 o 
  -1   1   6      124.20      116.37      4.20 o 
   0   1   6      123.74      129.36      6.57 o 
   1   1   6      882.01      922.31     12.84 o 
   2   1   6      353.34      354.21     10.20 o 
   3   1   6        4.19        6.44      8.29 o 
   4   1   6       15.06       14.31      9.19 o 
   5   1   6       17.62        0.00      8.57 o 
  -9   2   6       18.24       20.25      6.27 o 
  -8   2   6       89.04       81.17      6.15 o 
  -7   2   6        2.16        4.88      5.46 o 
  -6   2   6        0.01       -3.79      4.89 o 
  -5   2   6       63.56       72.35      4.90 o 
  -4   2   6       13.77       13.15      3.96 o 
  -3   2   6        9.99       10.66      3.08 o 
  -2   2   6        3.29        5.70      2.38 o 
  -1   2   6        0.06        1.37      3.39 o 
   0   2   6      114.38      126.97      6.61 o 
   1   2   6       47.88       56.32      7.54 o 
   2   2   6       12.90       10.98      8.13 o 
   3   2   6       53.73       43.79      8.19 o 
   4   2   6        0.06        0.99      7.90 o 
   5   2   6        0.17       -3.56      8.22 o 
  -9   3   6        2.74        8.12     11.60 o 
  -8   3   6        2.35       -2.50      6.21 o 
  -7   3   6      112.37      104.46      6.92 o 
  -6   3   6      163.67      156.12      6.01 o 
  -5   3   6       57.21       64.45      5.40 o 
  -4   3   6       24.26       32.08      4.66 o 
  -3   3   6        0.02        0.80      3.22 o 
  -2   3   6        3.76        9.36      3.12 o 
  -1   3   6      164.74      168.96      6.27 o 
   0   3   6      100.78       88.29     11.72 o 
   1   3   6      160.37      151.80      8.05 o 
   2   3   6        0.59        3.53      7.60 o 
   3   3   6       17.04        8.13      7.95 o 
   4   3   6      169.25      160.47     10.32 o 
   5   3   6        3.46       -2.08     10.86 o 
  -9   4   6        3.54       -4.41     13.81 o 
  -8   4   6        0.46       -5.12      7.25 o 
  -7   4   6        0.21        5.31      7.38 o 
  -6   4   6      313.43      289.13     14.24 o 
  -5   4   6      369.97      368.80      7.16 o 
  -4   4   6      891.00      878.46     10.15 o 
  -3   4   6       93.74       94.70      4.34 o 
  -2   4   6       18.19       17.58      3.25 o 
  -1   4   6      378.19      349.31      4.72 o 
   0   4   6        1.03       -0.07      6.04 o 
   1   4   6       97.26       92.93      7.94 o 
   2   4   6      321.15      315.96     21.28 o 
   3   4   6      206.30      220.25     15.38 o 
   4   4   6      256.60      236.69     15.31 o 
   5   4   6       20.86       43.70     15.22 o 
  -9   5   6        6.50       -6.42     13.00 o 
  -8   5   6        6.72       12.32      7.84 o 
  -7   5   6        1.01       -1.34      7.36 o 
  -6   5   6      146.25      149.44     10.39 o 
  -5   5   6        0.04       -2.92      6.93 o 
  -4   5   6        4.71        8.84      5.31 o 
  -3   5   6       15.34       18.34      4.24 o 
  -2   5   6      390.46      369.46      5.15 o 
  -1   5   6      471.81      457.11      5.35 o 
   0   5   6      892.59      891.52     14.06 o 
   1   5   6      983.48      980.83     20.33 o 
   2   5   6      259.24      274.18     14.53 o 
   3   5   6        3.34        7.12     12.86 o 
   4   5   6        0.31        2.94     12.73 o 
   5   5   6        0.01      -10.78     10.78 o 
  -9   6   6        0.68       -3.76     13.01 o 
  -8   6   6        4.03        3.97     11.29 o 
  -7   6   6       12.87        6.09      7.68 o 
  -6   6   6      201.49      199.06     12.97 o 
  -5   6   6      534.95      493.27     11.62 o 
  -4   6   6       56.76       44.81      7.08 o 
  -3   6   6      117.78      112.35      6.18 o 
  -2   6   6        6.90        8.26      4.00 o 
  -1   6   6      358.08      328.05      5.83 o 
   0   6   6       44.89       35.83     10.83 o 
   1   6   6      265.18      261.50     14.39 o 
   2   6   6       16.36       10.93     11.47 o 
   3   6   6      169.81      157.61     14.75 o 
   4   6   6       69.12       76.09     12.57 o 
   5   6   6       14.77      -10.36     13.18 o 
  -8   7   6        0.37        1.61     12.40 o 
  -7   7   6        4.30       -3.17     10.28 o 
  -6   7   6        9.91        9.40     10.25 o 
  -5   7   6       62.44       61.74      9.76 o 
  -4   7   6       35.03       36.77      7.25 o 
  -3   7   6       36.27       37.26      5.46 o 
  -2   7   6       50.67       43.20      4.48 o 
  -1   7   6       31.67       20.67      5.55 o 
   0   7   6      326.16      294.84     14.31 o 
   1   7   6      275.60      247.95     14.26 o 
   2   7   6       16.96       17.23     13.15 o 
   3   7   6        0.43       13.48     12.93 o 
   4   7   6        0.00       10.00     14.85 o 
   5   7   6        1.59        1.69     13.99 o 
  -8   8   6       56.37       45.46     13.61 o 
  -7   8   6       66.11       58.77     12.81 o 
  -6   8   6       30.61       38.46     11.62 o 
  -5   8   6        7.25        3.09      6.93 o 
  -4   8   6        0.62        2.37      6.94 o 
  -3   8   6      141.01      148.43     10.35 o 
  -2   8   6      109.14      108.23      5.27 o 
  -1   8   6        0.92       -1.14      5.73 o 
   0   8   6       16.40       13.93     11.01 o 
   1   8   6       29.84       16.05     11.96 o 
   2   8   6        0.97      -10.48     11.46 o 
   3   8   6       42.06       34.31     12.13 o 
   4   8   6       30.90       30.19     14.56 o 
   5   8   6       15.24       79.16     14.74 o 
  -8   9   6        6.98       -7.78     13.62 o 
  -7   9   6        9.51        0.62     13.06 o 
  -6   9   6        0.01       -1.01     11.79 o 
  -5   9   6      138.03      131.94      8.43 o 
  -4   9   6       93.09       92.31      8.31 o 
  -3   9   6      457.73      492.18     11.32 o 
  -2   9   6      302.01      285.64     11.83 o 
  -1   9   6      228.10      218.88      7.73 o 
   0   9   6        0.27        7.71     10.79 o 
   1   9   6      140.44      130.28     13.56 o 
   2   9   6      359.60      375.15     17.31 o 
   3   9   6      116.50      128.35     13.46 o 
   4   9   6        2.90       -6.75     14.97 o 
  -8  10   6       13.41       12.71     14.19 o 
  -7  10   6        8.20        2.09     13.18 o 
  -6  10   6       12.71        5.01     12.09 o 
  -5  10   6       78.61       74.45      8.42 o 
  -4  10   6       17.41       14.28      7.43 o 
  -3  10   6       23.63       15.68      7.31 o 
  -2  10   6      398.11      368.25     10.43 o 
  -1  10   6       32.29       32.01      6.27 o 
   0  10   6       60.19       46.06     12.33 o 
   1  10   6       94.36       94.93     13.34 o 
   2  10   6      239.37      241.88     17.06 o 
   3  10   6       90.97       98.98     15.31 o 
   4  10   6       21.02       39.55     13.56 o 
  -7  11   6       36.71       59.87     14.21 o 
  -6  11   6        0.90       -2.82     12.76 o 
  -5  11   6        1.57        2.80      7.83 o 
  -4  11   6       87.49       92.79     11.61 o 
  -3  11   6      194.91      167.92      9.01 o 
  -2  11   6        1.11       -2.92      6.76 o 
  -1  11   6      273.87      259.41      8.28 o 
   0  11   6        9.04       19.12      9.06 o 
   1  11   6        2.98        3.36     12.24 o 
   2  11   6        2.39       14.30     11.70 o 
   3  11   6        2.01       26.65     14.23 o 
   4  11   6        0.00       23.22     14.50 o 
  -7  12   6        4.31        7.53     11.92 o 
  -6  12   6        0.03        1.08     11.73 o 
  -5  12   6        0.01       -3.52      8.22 o 
  -4  12   6        1.53       -3.69      7.53 o 
  -3  12   6       81.58       75.57      8.24 o 
  -2  12   6       26.23       24.14      7.95 o 
  -1  12   6        0.27        8.61      6.53 o 
   0  12   6       23.14       21.24      9.35 o 
   1  12   6        2.49      -11.18     13.66 o 
   2  12   6       14.43        0.95     14.20 o 
   3  12   6       55.90       35.26     15.65 o 
  -6  13   6       15.10       28.56     13.38 o 
  -5  13   6        2.31        0.44     12.10 o 
  -4  13   6       11.23       25.52     11.95 o 
  -3  13   6       14.26        2.17     11.56 o 
  -2  13   6      186.91      189.20      9.87 o 
  -1  13   6      136.15      155.83      7.96 o 
   0  13   6      291.96      290.36     11.28 o 
   1  13   6       47.30       68.72     14.26 o 
   2  13   6        6.87       24.47     15.38 o 
   3  13   6        3.56       49.38     15.01 o 
  -5  14   6      108.96      144.31     14.90 o 
  -4  14   6       36.60       38.91     12.33 o 
  -3  14   6        4.79        4.70     12.26 o 
  -2  14   6        4.23        9.68     11.61 o 
  -1  14   6       17.07       29.52     18.72 o 
   0  14   6        6.96       -4.42     14.36 o 
   1  14   6        4.18       10.85     14.74 o 
   2  14   6       15.43       42.14     13.89 o 
  -5  15   6        2.06       11.46     14.47 o 
  -4  15   6        4.46       -0.07     11.93 o 
  -3  15   6       14.99       23.71     12.05 o 
  -2  15   6        1.55       -3.42     10.99 o 
  -1  15   6       36.52       29.49      9.22 o 
   0  15   6       69.80       24.07     15.88 o 
   1  15   6       34.18       20.10     15.35 o 
  -3  16   6       28.97       31.82     12.70 o 
  -2  16   6       17.70       15.57     13.70 o 
  -1  16   6       15.67       15.87      9.79 o 
  -9   1   7       10.61       11.85     23.04 o 
  -8   1   7        3.81       10.66     11.73 o 
  -7   1   7        0.01       -1.19      8.55 o 
  -6   1   7        9.02       17.59      8.57 o 
  -5   1   7       83.06       99.36      7.22 o 
  -4   1   7      132.72      121.67      7.32 o 
  -3   1   7      214.68      221.91     11.28 o 
  -2   1   7      267.18      267.04      6.39 o 
  -1   1   7      164.81      155.46      4.96 o 
   0   1   7      200.29      205.08     16.37 o 
   1   1   7        1.16       -3.04      6.84 o 
   2   1   7      195.52      195.77      9.25 o 
   3   1   7        2.21        2.39      8.63 o 
   4   1   7        1.54       -8.62      8.62 o 
   5   1   7        1.14        1.58     12.44 o 
  -9   2   7        1.00       -0.34      7.42 o 
  -8   2   7       41.58       28.65      7.47 o 
  -7   2   7       48.68       45.24      6.77 o 
  -6   2   7      211.96      227.59     10.51 o 
  -5   2   7      127.76      123.28      7.40 o 
  -4   2   7      237.77      245.64      6.67 o 
  -3   2   7      359.32      348.92      6.16 o 
  -2   2   7       21.52       24.47      4.75 o 
  -1   2   7      188.89      177.02      5.14 o 
   0   2   7       22.88       17.87      6.04 o 
   1   2   7      282.63      276.59      9.54 o 
   2   2   7      491.28      488.68     12.03 o 
   3   2   7      121.43      127.47      9.82 o 
   4   2   7       65.45       58.40     10.13 o 
   5   2   7       19.19       13.42     13.54 o 
  -9   3   7        0.01       -7.39      7.39 o 
  -8   3   7        5.36       -6.15      9.13 o 
  -7   3   7       62.24       58.73      6.94 o 
  -6   3   7        5.23       12.83      5.97 o 
  -5   3   7       50.20       51.37      7.06 o 
  -4   3   7      165.83      161.36      6.93 o 
  -3   3   7      750.38      710.68      7.87 o 
  -2   3   7      482.89      509.69     10.92 o 
  -1   3   7      799.52      817.78      8.11 o 
   0   3   7      104.41      111.80      7.48 o 
   1   3   7       76.62       76.74     12.18 o 
   2   3   7       82.86      107.64      8.77 o 
   3   3   7       12.77        7.82      8.56 o 
   4   3   7       44.28       49.31     26.75 o 
   5   3   7        2.89      -11.28     14.04 o 
  -9   4   7        0.72       -3.27      7.26 o 
  -8   4   7       10.27       25.43      7.25 o 
  -7   4   7       88.09       91.56      7.30 o 
  -6   4   7       62.13       52.65      6.31 o 
  -5   4   7       45.88       36.36      6.28 o 
  -4   4   7        9.51       20.00      5.79 o 
  -3   4   7      326.36      320.95      6.27 o 
  -2   4   7      559.73      551.11     12.58 o 
  -1   4   7       11.37       16.63      5.10 o 
   0   4   7       20.11       21.79      5.22 o 
   1   4   7       24.84       28.16      7.39 o 
   2   4   7       22.08       17.69      8.31 o 
   3   4   7        4.91        2.61     11.56 o 
   4   4   7        0.15       12.83     12.08 o 
  -9   5   7        0.16       -7.29      7.29 o 
  -8   5   7        0.85        1.96      7.21 o 
  -7   5   7        0.01        1.06      7.20 o 
  -6   5   7      164.49      157.16     16.47 o 
  -5   5   7       33.77       36.55      6.07 o 
  -4   5   7        3.88        5.81      5.55 o 
  -3   5   7      164.37      154.93      5.44 o 
  -2   5   7       64.03       62.50      4.74 o 
  -1   5   7       38.84       45.60      7.65 o 
   0   5   7       37.14       38.06     10.82 o 
   1   5   7       50.43       30.96     11.05 o 
   2   5   7       44.01       30.22     12.83 o 
   3   5   7        0.05       -7.04     11.44 o 
   4   5   7        1.18       -8.49     13.20 o 
  -8   6   7       16.57       32.01      8.14 o 
  -7   6   7       21.76       24.55     10.55 o 
  -6   6   7       32.66       32.71      7.59 o 
  -5   6   7      208.30      212.98     10.61 o 
  -4   6   7       65.92       77.59      6.35 o 
  -3   6   7      172.85      166.22      5.69 o 
  -2   6   7       72.16       70.82      5.17 o 
  -1   6   7      124.73      107.68      8.81 o 
   0   6   7       18.06       33.23     11.08 o 
   1   6   7       53.79       60.98     11.53 o 
   2   6   7      109.16      139.08     14.91 o 
   3   6   7       86.25      110.00     15.51 o 
   4   6   7       34.96       22.13     13.41 o 
  -8   7   7        0.03       10.05     11.41 o 
  -7   7   7        0.00        6.26     11.38 o 
  -6   7   7        2.94       -0.14      9.93 o 
  -5   7   7      206.65      219.63      7.73 o 
  -4   7   7      384.42      363.59      9.44 o 
  -3   7   7       75.62       78.23      5.20 o 
  -2   7   7       66.02       61.93      6.02 o 
  -1   7   7      501.33      479.07      8.87 o 
   0   7   7      636.27      639.46     19.17 o 
   1   7   7       23.71       37.57     12.94 o 
   2   7   7        6.33       18.20     11.41 o 
   3   7   7        0.42       24.23     13.51 o 
   4   7   7        0.65       23.00     11.85 o 
  -8   8   7        0.17        7.55     11.73 o 
  -7   8   7        0.30       -3.75     11.72 o 
  -6   8   7       18.42       23.51     10.53 o 
  -5   8   7       28.28       37.84      7.69 o 
  -4   8   7      394.49      375.42      8.52 o 
  -3   8   7        2.77        6.60      5.42 o 
  -2   8   7        5.29        1.35      5.85 o 
  -1   8   7       35.93       41.82      5.94 o 
   0   8   7      114.81       97.00     13.29 o 
   1   8   7      194.69      173.14     15.23 o 
   2   8   7       71.29       55.70     12.57 o 
   3   8   7       21.41       14.13     12.45 o 
   4   8   7       24.45       39.49     12.57 o 
  -8   9   7        5.85       -3.01     12.42 o 
  -7   9   7        2.26       -3.35     12.25 o 
  -6   9   7        2.54        6.70     10.59 o 
  -5   9   7      204.60      183.98      9.50 o 
  -4   9   7       74.38       72.17      6.39 o 
  -3   9   7        1.62       -1.82      6.98 o 
  -2   9   7       86.63       87.25      6.57 o 
  -1   9   7      340.04      336.14     12.95 o 
   0   9   7      231.13      206.79     15.87 o 
   1   9   7       34.92       41.72     13.83 o 
   2   9   7        4.70       25.93     12.39 o 
   3   9   7       30.77       21.54     15.13 o 
  -7  10   7        4.07       -2.30     11.78 o 
  -6  10   7       21.65       17.73     11.53 o 
  -5  10   7        3.55        3.85     14.47 o 
  -4  10   7        3.95       -5.63      7.58 o 
  -3  10   7       37.59       32.19      7.54 o 
  -2  10   7       99.30      106.26      6.90 o 
  -1  10   7        6.70       13.35      6.20 o 
   0  10   7       58.84       62.43      8.74 o 
   1  10   7      158.43      154.19     15.52 o 
   2  10   7       31.24       33.40     14.16 o 
   3  10   7        1.48       -9.75     15.01 o 
  -7  11   7        5.17       -3.93     11.08 o 
  -6  11   7        0.02      -12.53     12.53 o 
  -5  11   7       31.75       45.32      7.97 o 
  -4  11   7      176.19      173.82     17.89 o 
  -3  11   7      177.43      178.21      8.60 o 
  -2  11   7      152.61      160.83      7.64 o 
  -1  11   7       87.58       80.46     11.76 o 
   0  11   7       67.67       67.57      9.84 o 
   1  11   7       20.30       43.30     15.02 o 
   2  11   7       15.60       38.33     13.73 o 
   3  11   7       26.92       48.75     14.26 o 
  -6  12   7       26.40       23.59     12.14 o 
  -5  12   7        6.42        3.27      9.77 o 
  -4  12   7        9.33        7.19      7.46 o 
  -3  12   7        3.44        6.76      7.51 o 
  -2  12   7       32.85       37.25      6.83 o 
  -1  12   7        0.16        5.70      6.54 o 
   0  12   7       21.92       18.12      8.47 o 
   1  12   7        9.88        4.23     13.34 o 
   2  12   7       39.07       23.85     15.87 o 
  -6  13   7       10.65       21.98     13.95 o 
  -5  13   7        0.01       -0.13     13.21 o 
  -4  13   7        2.69        9.15      8.09 o 
  -3  13   7        1.84       -3.45      7.22 o 
  -2  13   7       49.60       44.93      7.26 o 
  -1  13   7       23.50       17.38      7.17 o 
   0  13   7        4.94       -5.28      9.20 o 
   1  13   7        2.33       -6.58     14.24 o 
  -5  14   7       16.63       23.57     13.20 o 
  -4  14   7        9.64       10.23     12.32 o 
  -3  14   7       42.62       47.99     13.47 o 
  -2  14   7       26.78       38.21      9.48 o 
  -1  14   7        0.02        5.43      6.93 o 
   0  14   7       35.67       55.52      9.94 o 
   1  14   7       16.94       47.23     10.42 o 
  -4  15   7        3.55      -12.41     12.41 o 
  -3  15   7        6.47        5.24     12.06 o 
  -2  15   7       41.84       36.19      9.63 o 
  -1  15   7       56.92       59.70     17.62 o 
  -9   0   8        9.63       12.44     14.02 o 
  -8   0   8        3.45       15.97     12.28 o 
  -7   0   8        0.03       13.06     11.67 o 
  -6   0   8      164.41      159.04     14.55 o 
  -5   0   8     1043.10     1042.46     31.51 o 
  -4   0   8      164.18      172.99     12.08 o 
  -3   0   8       26.55       19.59      9.92 o 
  -2   0   8      575.08      540.33     16.22 o 
  -1   0   8      976.74      953.60     20.00 o 
   0   0   8      903.00      784.32     17.63 o 
   1   0   8        1.57       -6.68      9.47 o 
   2   0   8        1.44        1.14     11.21 o 
   3   0   8        6.21        3.25     12.99 o 
   4   0   8       40.95       73.02     14.62 o 
  -9   1   8        4.74        1.46      9.28 o 
  -8   1   8        5.04       -0.23     26.35 o 
  -7   1   8        0.89       -8.90      9.02 o 
  -6   1   8       45.54       54.28      9.29 o 
  -5   1   8      277.61      309.07     15.36 o 
  -4   1   8      198.65      213.98      8.09 o 
  -3   1   8       62.67       56.34      8.08 o 
  -2   1   8       21.82       25.45      7.41 o 
  -1   1   8       64.73       61.67      5.14 o 
   0   1   8      500.09      511.93     10.88 o 
   1   1   8      127.09      144.60     11.33 o 
   2   1   8       13.65       11.88      7.93 o 
   3   1   8        8.29        9.98      8.05 o 
   4   1   8       20.14       35.46     10.01 o 
  -9   2   8       26.41        1.60     10.04 o 
  -8   2   8        0.32       -5.03     11.95 o 
  -7   2   8        1.40        5.46      8.90 o 
  -6   2   8        0.07        6.84     10.33 o 
  -5   2   8        0.28       13.42      5.77 o 
  -4   2   8        5.53       13.81      8.73 o 
  -3   2   8        2.28        6.15      6.20 o 
  -2   2   8       70.42       59.20      5.61 o 
  -1   2   8      302.45      293.08      7.67 o 
   0   2   8        5.21       -4.19      5.46 o 
   1   2   8       44.87       39.56     11.52 o 
   2   2   8      101.64       89.36     13.25 o 
   3   2   8       12.34       24.79      9.05 o 
   4   2   8       14.05        3.33     14.26 o 
  -9   3   8        0.42        1.36     13.83 o 
  -8   3   8       60.56       98.21     10.86 o 
  -7   3   8        4.01       -4.93     16.22 o 
  -6   3   8        1.18        2.38      8.49 o 
  -5   3   8      106.06      107.32      9.47 o 
  -4   3   8      360.67      349.58      8.64 o 
  -3   3   8      312.93      305.03      8.10 o 
  -2   3   8       85.66       91.58      6.18 o 
  -1   3   8       13.74        6.88      5.70 o 
   0   3   8       29.69       19.53      5.33 o 
   1   3   8       65.36       64.96      8.15 o 
   2   3   8        2.63        3.54      8.62 o 
   3   3   8       81.50      100.98      9.13 o 
   4   3   8        3.14      -10.61     10.61 o 
  -8   4   8       14.97       29.02     18.68 o 
  -7   4   8      111.95      124.80     14.36 o 
  -6   4   8      136.88      134.53      9.91 o 
  -5   4   8       29.99       14.12      8.40 o 
  -4   4   8       93.65       99.24      6.78 o 
  -3   4   8       59.83       66.05      5.13 o 
  -2   4   8      217.36      200.49      6.79 o 
  -1   4   8       12.61       12.18      5.54 o 
   0   4   8      180.01      180.20      8.28 o 
   1   4   8      255.42      249.52     15.93 o 
   2   4   8      179.40      169.28     10.19 o 
   3   4   8      162.72      189.90     16.39 o 
   4   4   8        7.49       12.70     13.74 o 
  -8   5   8        0.97       -5.63     15.01 o 
  -7   5   8       18.22       38.40     13.88 o 
  -6   5   8       12.02       20.66      9.40 o 
  -5   5   8        2.86        5.72      7.74 o 
  -4   5   8      135.30      143.80      6.90 o 
  -3   5   8     1394.29     1359.13     13.04 o 
  -2   5   8     1035.54     1019.92     15.09 o 
  -1   5   8       66.33       59.94      9.15 o 
   0   5   8        0.35       -1.43      9.86 o 
   1   5   8       21.43       40.96     11.29 o 
   2   5   8        0.15       20.71     13.39 o 
   3   5   8        0.32        4.52     11.96 o 
  -8   6   8        6.30       -9.97     13.19 o 
  -7   6   8       40.71       16.55     12.36 o 
  -6   6   8       99.78      104.66     10.43 o 
  -5   6   8        4.10        4.55      7.98 o 
  -4   6   8       51.72       43.89     10.66 o 
  -3   6   8        0.11        4.02      5.82 o 
  -2   6   8       99.33       99.53      8.74 o 
  -1   6   8        5.84        3.27      8.01 o 
   0   6   8       23.98       20.00     10.28 o 
   1   6   8       13.05       15.86     11.52 o 
   2   6   8       49.10       61.90     12.76 o 
   3   6   8       28.22       24.70     14.52 o 
  -8   7   8        0.35       29.42     15.10 o 
  -7   7   8        0.01       25.68     12.41 o 
  -6   7   8        4.48        0.87      8.47 o 
  -5   7   8      117.64      126.63      9.51 o 
  -4   7   8       28.31       28.62      7.95 o 
  -3   7   8       21.30       17.02      5.75 o 
  -2   7   8       14.30        4.42      7.35 o 
  -1   7   8      271.29      236.96     10.00 o 
   0   7   8      156.71      136.69     14.62 o 
   1   7   8        6.55       -3.61     12.30 o 
   2   7   8        0.49        1.77     13.98 o 
   3   7   8       12.25       28.10     15.20 o 
  -7   8   8       11.04        5.21     12.08 o 
  -6   8   8        0.00       -2.13      9.10 o 
  -5   8   8       32.91       54.50     11.90 o 
  -4   8   8       52.09       43.77      9.58 o 
  -3   8   8       11.11       12.02      8.70 o 
  -2   8   8      214.68      189.40      9.80 o 
  -1   8   8      226.26      211.67     10.39 o 
   0   8   8       63.60       74.27     13.83 o 
   1   8   8        0.15       23.43     13.79 o 
   2   8   8        4.00       -7.48     14.13 o 
   3   8   8        0.78       12.13     14.43 o 
  -7   9   8        8.23       26.24     33.82 o 
  -6   9   8      188.24      191.83     11.44 o 
  -5   9   8       87.84       83.55     19.38 o 
  -4   9   8      217.23      228.73     16.26 o 
  -3   9   8      166.54      163.68     17.34 o 
  -2   9   8       38.38       35.37      8.22 o 
  -1   9   8        0.05       -1.92      8.18 o 
   0   9   8       69.01       53.82     11.75 o 
   1   9   8      149.78      157.34     16.38 o 
   2   9   8        0.06       13.24     14.85 o 
  -7  10   8        8.79      -11.85     11.85 o 
  -6  10   8       16.79       24.90      9.03 o 
  -5  10   8       39.50       44.10      7.85 o 
  -4  10   8       86.00       69.89     13.27 o 
  -3  10   8      146.24      153.62     13.69 o 
  -2  10   8       19.46       23.13      8.40 o 
  -1  10   8      121.45      119.63     10.46 o 
   0  10   8      103.21      101.62     19.75 o 
   1  10   8       57.52       58.79     12.96 o 
   2  10   8        6.16      -11.91     12.64 o 
  -6  11   8        2.04       13.42      6.52 o 
  -5  11   8       37.12       26.98      8.13 o 
  -4  11   8        4.62        7.56      7.79 o 
  -3  11   8       21.21       15.46      8.66 o 
  -2  11   8       69.46       63.33     13.79 o 
  -1  11   8        2.41        4.46      9.27 o 
   0  11   8        4.10       -2.57      8.66 o 
   1  11   8        3.73      -14.14     14.14 o 
  -6  12   8        0.09        6.28     18.22 o 
  -5  12   8       11.37       20.56     14.65 o 
  -4  12   8        3.04       -1.28      8.37 o 
  -3  12   8        1.14        0.47      7.09 o 
  -2  12   8        9.15       16.21      9.19 o 
  -1  12   8        0.68        3.60      9.56 o 
   0  12   8       12.14       27.06      9.90 o 
   1  12   8       28.73       69.89     16.88 o 
  -5  13   8        9.44       16.59      9.14 o 
  -4  13   8       10.43        5.22     12.43 o 
  -3  13   8       57.72       60.42      8.04 o 
  -2  13   8       69.23       68.42     10.19 o 
  -1  13   8       78.30       73.06      9.65 o 
   0  13   8        2.58       19.58     14.17 o 
  -3  14   8       20.66       22.37     11.14 o 
  -2  14   8        3.41        8.58      7.20 o 
  -1  14   8        1.07        5.96     12.41 o 
  -8   1   9        9.66        6.76      9.05 o 
  -7   1   9      112.88      144.84     41.19 o 
  -6   1   9       66.36       94.93     15.75 o 
  -5   1   9       54.48       43.50      6.89 o 
  -4   1   9        5.71       23.13      8.63 o 
  -3   1   9       42.05       40.16      8.29 o 
  -2   1   9       19.81       24.63      7.39 o 
  -1   1   9        1.69        5.73      5.72 o 
   0   1   9       10.54        8.29      5.43 o 
   1   1   9       91.95       88.50     12.65 o 
   2   1   9        1.21       -5.75      8.72 o 
   3   1   9        1.31       -9.17      9.17 o 
  -8   2   9       20.82       41.83      9.84 o 
  -7   2   9       75.86       95.65     14.95 o 
  -6   2   9        2.86        8.15      6.83 o 
  -5   2   9       33.61       26.22      7.88 o 
  -4   2   9       63.62       62.80      7.15 o 
  -3   2   9      142.89      158.37      9.23 o 
  -2   2   9      537.98      515.49     15.91 o 
  -1   2   9      157.28      151.45      7.09 o 
   0   2   9       61.81       63.71      6.51 o 
   1   2   9       93.54       91.61      8.51 o 
   2   2   9       13.68        7.26      7.52 o 
   3   2   9       24.05       18.76     17.74 o 
  -8   3   9        1.49       48.98     14.46 o 
  -7   3   9        4.80       30.27      9.85 o 
  -6   3   9        0.07       -0.28     15.28 o 
  -5   3   9      108.36      123.44      7.67 o 
  -4   3   9      490.67      515.49     10.23 o 
  -3   3   9      136.31      130.27     14.23 o 
  -2   3   9      259.39      261.59     10.11 o 
  -1   3   9       14.94       27.00      6.07 o 
   0   3   9        3.70        6.59      6.30 o 
   1   3   9       12.02       43.80      9.56 o 
   2   3   9        0.23       -8.29      8.29 o 
   3   3   9        1.54        5.82     11.74 o 
  -8   4   9       15.09       47.63      9.41 o 
  -7   4   9        7.43      -12.55     12.55 o 
  -6   4   9       23.38       16.74      9.18 o 
  -5   4   9        2.19       -2.49      8.47 o 
  -4   4   9       82.55       90.99      8.44 o 
  -3   4   9      133.43      131.29     11.95 o 
  -2   4   9        0.70       -0.53      7.39 o 
  -1   4   9        0.26        7.91      7.41 o 
   0   4   9        1.66        3.92     11.01 o 
   1   4   9        1.80       15.40      8.30 o 
   2   4   9        4.30       10.03     10.94 o 
   3   4   9        9.05       37.66     11.60 o 
  -7   5   9       37.09       63.26     12.44 o 
  -6   5   9       31.60       25.79     15.88 o 
  -5   5   9       38.61       51.29      9.14 o 
  -4   5   9      189.56      208.73     10.38 o 
  -3   5   9       27.55       36.01     20.95 o 
  -2   5   9        2.50       11.44      7.34 o 
  -1   5   9       40.25       39.96      8.37 o 
   0   5   9        1.77        5.36     18.14 o 
   1   5   9        7.82       16.23     13.09 o 
   2   5   9       11.78       24.07     13.34 o 
  -8   6   9        6.98       80.86     14.42 o 
  -6   6   9        5.97       19.36      9.59 o 
  -5   6   9        5.67       -1.19      8.33 o 
  -4   6   9        0.71        8.43      8.18 o 
  -3   6   9       91.99       68.18     12.47 o 
  -2   6   9       54.24       59.40      9.14 o 
  -1   6   9        0.51        9.38      7.68 o 
   0   6   9       59.28       58.19      9.86 o 
   1   6   9       27.12       16.91     11.50 o 
   2   6   9       19.33       35.48     15.30 o 
  -7   7   9        1.19       49.97     13.03 o 
  -6   7   9       69.63       83.86      9.24 o 
  -5   7   9      317.14      310.92     11.15 o 
  -4   7   9      148.98      143.31      9.01 o 
  -3   7   9       69.74       62.83      9.58 o 
  -2   7   9      108.62      117.85     21.74 o 
  -1   7   9       59.11       53.72      9.37 o 
   0   7   9        3.37       19.94      9.12 o 
   1   7   9        0.01       -4.12     13.19 o 
   2   7   9        0.02       13.01     12.25 o 
  -7   8   9        0.12      -12.80     13.36 o 
  -6   8   9        0.40        5.26      8.95 o 
  -5   8   9       88.67       73.97      8.74 o 
  -4   8   9       10.67       29.53     11.47 o 
  -3   8   9        8.59       -1.64      8.09 o 
  -2   8   9        3.00        1.63      8.73 o 
  -1   8   9       95.12       96.26     10.74 o 
   0   8   9        1.66       -5.11      8.04 o 
   1   8   9       42.49       62.52     14.86 o 
   2   8   9       33.43       28.22     14.09 o 
  -7   9   9        3.12       97.90     14.29 o 
  -6   9   9       17.61       38.40      9.23 o 
  -5   9   9       19.53       27.70     14.74 o 
  -4   9   9        0.41       16.02     13.74 o 
  -3   9   9       11.17        8.71      9.00 o 
  -2   9   9       14.03       10.81      9.38 o 
  -1   9   9        1.36        0.08      9.61 o 
   0   9   9        6.58       15.72      9.54 o 
   1   9   9       10.98       -7.86     13.06 o 
  -6  10   9        5.75       15.73     13.21 o 
  -5  10   9       16.98        0.00     14.30 o 
  -4  10   9       75.41       73.67      9.89 o 
  -3  10   9        9.23       21.83      8.87 o 
  -2  10   9       11.69       16.16      8.08 o 
  -1  10   9       35.80       18.34      9.49 o 
   0  10   9       17.91       14.05     14.82 o 
   1  10   9        9.30       27.33     14.46 o 
  -5  11   9       70.55       76.16     13.36 o 
  -4  11   9       27.87       52.59     19.87 o 
  -3  11   9       22.58       10.08     11.78 o 
  -2  11   9       16.28        9.52     15.64 o 
  -1  11   9       31.97       33.04     10.43 o 
   0  11   9        7.31       31.35     15.85 o 
  -4  12   9        0.65       -2.55     13.73 o 
  -3  12   9       18.74        4.55     10.80 o 
  -2  12   9       15.15       37.35     18.78 o 
  -1  12   9       35.34       48.64     12.77 o 
  -8   0  10        8.60       86.15     16.41 o 
  -7   0  10       55.90       66.60     14.83 o 
  -6   0  10      466.05      449.09     15.48 o 
  -5   0  10        2.97      -10.38     12.97 o 
  -4   0  10      151.78      162.27     14.93 o 
  -3   0  10      323.06      304.96     16.55 o 
  -2   0  10      298.18      299.19     16.28 o 
  -1   0  10      335.35      362.45     16.96 o 
   0   0  10        0.76        6.27     10.97 o 
   1   0  10        0.38       21.22     11.44 o 
   2   0  10       17.73       65.10     11.79 o 
  -8   1  10       37.49       44.79     10.43 o 
  -7   1  10       64.10      116.05     11.03 o 
  -6   1  10       25.47       17.51      8.46 o 
  -5   1  10       10.47       15.62      9.14 o 
  -4   1  10        0.13       -7.85      7.85 o 
  -3   1  10       16.77       19.03     14.04 o 
  -2   1  10       51.66       53.24     13.84 o 
  -1   1  10      107.68      115.14     14.44 o 
   0   1  10        6.01       20.38      8.55 o 
   1   1  10       10.54       39.58      8.77 o 
   2   1  10        4.26       48.71      8.98 o 
  -8   2  10        1.04       30.49     15.67 o 
  -7   2  10       15.45       39.04     22.12 o 
  -6   2  10        0.87       19.67     22.04 o 
  -5   2  10        5.04       -0.71      7.00 o 
  -4   2  10       36.75       36.72      9.06 o 
  -3   2  10      100.96       92.83     21.75 o 
  -2   2  10       72.17       82.99     18.89 o 
  -1   2  10       27.67       14.94      7.83 o 
   0   2  10       22.59       18.65      6.35 o 
   1   2  10        3.46       29.29     10.11 o 
   2   2  10       14.71       39.06      9.27 o 
  -6   3  10       88.88      101.75      9.70 o 
  -5   3  10      187.51      190.14     18.73 o 
  -4   3  10       89.79       86.56      9.93 o 
  -3   3  10        0.50        8.14      7.91 o 
  -2   3  10       36.53       23.87      8.00 o 
  -1   3  10       18.77       -9.60     13.39 o 
   0   3  10        6.33        2.95      9.10 o 
   1   3  10        1.44       11.52     11.56 o 
  -7   4  10        2.45       41.66     12.23 o 
  -6   4  10       35.22       42.59     17.03 o 
  -5   4  10       66.40       63.09      7.68 o 
  -4   4  10       27.05       72.00     17.99 o 
  -3   4  10       43.52       35.44     13.83 o 
  -2   4  10        9.10        1.69     11.28 o 
  -1   4  10       41.43       39.21      8.38 o 
   0   4  10       57.70       63.39     10.03 o 
   1   4  10       67.10      125.48     13.04 o 
  -7   5  10        1.62      -13.10     13.10 o 
  -6   5  10       32.17       14.54     11.28 o 
  -5   5  10      105.75      130.69     21.59 o 
  -4   5  10      489.35      504.23     24.29 o 
  -3   5  10      183.48      175.59     15.02 o 
  -2   5  10       30.17       15.27     11.93 o 
  -1   5  10       19.77       -0.63      9.09 o 
   0   5  10        0.04        4.07      9.43 o 
   1   5  10       26.92       40.25     13.60 o 
  -7   6  10        1.99       39.92     13.58 o 
  -6   6  10        9.16       37.26     19.66 o 
  -5   6  10        2.08        9.22      8.73 o 
  -4   6  10       40.47       76.95     35.59 o 
  -3   6  10        1.54      -11.99     11.99 o 
  -2   6  10        0.01       -9.70     11.76 o 
  -1   6  10      121.66      109.65     10.06 o 
   0   6  10       96.94      143.54     25.59 o 
   1   6  10        0.02       -9.56     11.81 o 
  -6   7  10       16.27       22.47     12.69 o 
  -5   7  10       12.34        2.80     21.17 o 
  -4   7  10       15.49        8.40     12.64 o 
  -3   7  10        0.01      -11.55     11.55 o 
  -2   7  10       12.55        3.59      8.29 o 
  -1   7  10       32.36       39.74     17.33 o 
   0   7  10        1.90        2.30     12.14 o 
  -6   8  10        1.90       50.51     24.96 o 
  -5   8  10        8.67       17.71     14.92 o 
  -4   8  10       62.66       60.64     15.21 o 
  -3   8  10       71.62       56.15     13.60 o 
  -2   8  10       41.31       27.27      8.77 o 
  -1   8  10        6.61       20.08     10.00 o 
   0   8  10        0.37        5.04      9.44 o 
  -5   9  10       12.32       39.36     14.73 o 
  -4   9  10       30.97       35.80     14.84 o 
  -3   9  10       49.15       52.84     15.43 o 
  -2   9  10       66.02      104.57     33.78 o 
  -1   9  10       11.01        6.51     20.14 o 
  -5  10  10        9.72       12.08     11.51 o 
  -4  10  10        1.46       13.66     12.23 o 
  -3  10  10       78.06       97.37     10.22 o 
  -2  10  10       16.65        7.30     19.46 o 
  -1  10  10        8.01       30.98     10.26 o 
  -7   1  11        7.51        7.01     15.47 o 
  -6   1  11       15.08       38.43      9.24 o 
  -5   1  11        0.76       -8.71      8.71 o 
  -4   1  11        1.73       -2.30      8.99 o 
  -3   1  11        1.77       -3.60     11.83 o 
  -2   1  11        0.01        9.90      8.76 o 
  -1   1  11        0.41       -3.31     11.93 o 
   0   1  11        8.19        6.03      8.70 o 
  -7   2  11        6.15       91.40     16.67 o 
  -6   2  11        3.01        1.02      9.95 o 
  -5   2  11        5.75       11.85     25.50 o 
  -4   2  11       27.48       18.80      8.51 o 
  -3   2  11      101.77       98.60     24.06 o 
  -2   2  11       32.20       50.96     15.28 o 
  -1   2  11       30.46       34.44     12.89 o 
   0   2  11       65.46       67.08     15.83 o 
  -6   3  11       11.00       25.49      9.74 o 
  -5   3  11       41.28       55.89      9.81 o 
  -4   3  11        2.09        6.93     11.99 o 
  -3   3  11       81.87      125.24     14.48 o 
  -2   3  11       16.25       45.95     15.43 o 
  -1   3  11        0.60       22.10     15.15 o 
   0   3  11        3.77      -13.32     13.32 o 
  -6   4  11        0.00       43.60     22.76 o 
  -5   4  11        3.11       62.44     36.14 o 
  -4   4  11        0.15        8.83     14.75 o 
  -3   4  11        8.32       29.89     14.25 o 
  -2   4  11       34.65       41.79     14.70 o 
  -1   4  11       24.28       41.67     15.04 o 
   0   4  11        7.81       37.89     39.69 o 
  -6   5  11        1.05       17.83      9.89 o 
  -5   5  11        7.51       14.02      8.75 o 
  -4   5  11        1.17       -0.72     12.83 o 
  -3   5  11       28.62       21.03     15.26 o 
  -2   5  11        1.79       -5.29     11.97 o 
  -1   5  11        0.01       13.32     14.72 o 
  -5   6  11        4.39       56.19     38.44 o 
  -4   6  11        8.73       12.93     12.65 o 
  -3   6  11       21.90       -6.71     13.78 o 
  -2   6  11        3.83        1.44     12.14 o 
  -1   6  11       23.93       62.74     16.88 o 
  -5   7  11       61.45       70.31     16.07 o 
  -4   7  11       20.91       16.17     12.51 o 
  -3   7  11        9.60      -10.77     14.63 o 
  -2   7  11       14.91       23.93     14.92 o 
  -4   8  11        4.37       10.68     12.57 o 
  -3   8  11       18.16       32.14     15.89 o 
  -5   0  12        2.69       30.67     15.70 o 
  -4   0  12        1.09       24.17     13.06 o 
  -3   0  12       16.48       43.34     14.25 o 
  -5   1  12        2.03       -6.95     20.05 o 
  -4   1  12        9.30        5.54      9.29 o 
  -3   1  12        2.08       -5.77      9.83 o 
  -4   2  12        8.37       13.84      9.36 o 
  -4   3  12        1.79        6.23     14.01 o 
                                                 
